# Supplementary material for: Comparative urine proteomic study involving papillary thyroid carcinoma and benign thyroid nodules
Source: Front Oncol. 2025 Apr 8;15:1551247. doi: 10.3389/fonc.2025.1551247 (PMC12011787; doi:10.3389/fonc.2025.1551247)
Supplement: Supplementary file 2 [file Table1.xlsx]

## Sheet: Significantly different protein
	A1	A2	A3	A4	A5	A6	A7	A8	A9	A10	A11	A12	A13	A14	A15	A16	A17	A18	A19	A20	A21	A23	A24	A25	A26	A27	A28	A29	A30	A31	A32	B1	B2	B3	B4	B5	B6	B7	B8	B9	B10	B11	B12	B13	B14	B15	B16	B17	B18
A0A075B6J9	-5.15293	-5.78649	-6.13179	-6.41615	-6.74881	-5.81967	-4.9805	-3.84911	-5.67781	0.691941	-5.44206	-5.58661	-6.8521	-4.99293	-5.36998	-5.7098	-5.56155	-0.810371	-5.87911	-7.8999	-1.96468	-0.539666	-3.29432	-0.525065	0.737477	0.00829372	0.0877583	-2.75108	0.52489	-0.108433	2.77337	-2.38932	-1.379	-1.32051	-1.295	0.117835	-0.165093	-0.549525	0.862476	-0.797846	-1.51386	-1.49824	-1.18591	-1.4362	-0.025973	0.624133	-0.107392	0.555209	-0.92684
A0A0C4DH25	4.20404	2.84468	2.78524	2.64108	2.94832	0.611102	0.908136	4.85391	3.81518	-3.04995	4.08902	3.30715	2.22091	0.116584	0.897601	4.89387	3.4279	4.46661	-0.972381	3.29259	4.86717	2.55476	7.95121	6.94529	2.50902	5.01218	5.11512	-0.950608	0.726176	1.64479	1.98594	2.64765	4.22859	2.91574	3.25144	3.9018	-1.50141	3.16242	2.46101	4.2975	0.323379	2.39416	2.07696	2.46331	7.60789	9.18183	7.79934	6.44233	6.01958
A0AVT1	-7.11279	-7.74635	-8.09166	-8.37601	-8.70867	-7.77953	-6.94036	-7.39015	-7.63768	-7.30116	-3.97038	-4.38878	-8.81196	-2.97167	-7.32984	-4.90319	-7.52142	-7.19795	-7.83897	-9.85976	-3.27824	-3.07612	-4.41084	-1.28902	-7.16082	-3.15298	-2.87915	-1.99979	-6.99227	-7.36231	-7.78674	-5.40884	-3.16621	-1.9278	-2.36515	-4.56184	-1.79898	-2.25263	-5.49167	-6.94338	-2.48573	-2.78597	-6.01512	-2.33156	-1.38632	-2.81493	-1.27292	-2.48923	-2.15051
A1KZ92	0.101741	1.8613	0.248739	0.900333	-0.379942	0.175636	-0.688298	-0.183537	0.583434	0.307238	-1.27848	1.35868	0.476663	0.0962274	1.71742	2.66081	-3.10909	0.680641	0.336468	-1.57876	-0.246117	1.04513	-0.562935	-3.46599	0.698624	0.855447	1.31094	-0.228513	-1.01422	-0.937254	0.13795	1.39303	-4.26992	0.125692	-5.48996	-4.2248	-4.45586	-3.31027	-3.15206	-3.69605	2.77002	-4.78996	-2.68927	1.16756	-0.589385	1.63223	-3.41303	-1.16243	-4.08885
A6NF36	-1.75985	0.306918	-2.13639	-1.46531	-2.08362	-0.382278	-0.707063	-0.660026	-2.45681	1.03416	1.06073	-1.37508	-1.84626	-1.73229	0.735237	0.614982	-2.57141	0.435346	-0.536377	-4.6355	-0.810609	-0.923985	-0.89474	-0.95125	-0.682686	-1.15496	-0.968577	-1.79464	-0.748681	-1.73308	0.0487463	-1.17245	0.831828	-0.527432	-5.19943	1.17533	-0.442666	-3.01974	0.340859	-0.846115	-3.42742	-1.87562	0.556066	-3.82763	-3.50363	-3.45622	-3.1225	-3.23176	-3.79832
O00204	-4.56259	-0.649719	-5.54146	-5.82581	-6.15847	-5.22933	-4.39016	-4.83995	-5.08747	-4.36374	-2.42648	-0.521326	-6.26176	-4.4026	-2.77452	-5.11947	-4.97122	-4.00708	0.26961	-4.38311	-3.06551	-3.64956	-2.00707	-4.16312	-3.35416	-1.96394	-2.88595	0.574938	0.0712619	-4.81211	-5.23654	-2.06116	-2.44101	-2.2216	-1.72796	-0.931097	-2.01198	-2.73283	-0.737975	-1.42532	-2.25715	-2.32579	-2.73248	0.438953	-1.52785	-1.29575	0.124811	0.335421	-0.203875
O00232	-8.78962	-9.42317	-9.76848	-10.0528	-10.3855	-9.45635	-1.79426	-9.06697	-1.53089	-3.3554	-3.28559	-9.2233	-1.37101	-3.49193	-1.95146	-2.98976	-9.19824	-8.87478	-9.5158	-11.5366	-8.93643	-8.30813	-4.22365	-1.92773	0.787834	-8.91692	-3.39799	-0.840231	-8.66909	-9.03913	-9.46357	-2.31633	-3.33047	-2.63326	-1.98808	-1.88606	-1.88957	-0.709715	-0.880076	-0.615211	-1.82602	1.27151	-4.15305	-1.7384	-1.52817	-1.51506	-0.169149	-0.89511	-1.81116
O00273	-4.98502	-3.54513	-5.96388	-6.24824	-6.5809	-5.65176	-1.67214	-5.26238	-5.5099	-5.17339	-2.70242	-3.78201	-6.68419	-3.97386	-5.20207	-3.52536	-5.39364	-3.69156	-5.7112	-7.73199	-3.06885	-3.29284	-4.68137	-3.08198	-5.03305	-5.11232	-5.01386	-3.07524	-4.8645	-5.23454	-5.65897	-2.95725	-2.67796	-2.82211	-2.73981	-3.37117	-2.51449	-2.47228	-4.48442	-2.61964	-2.54772	-3.56767	-3.89808	-3.15897	-1.63332	-1.21884	-4.53258	-3.3263	-1.77578
O00339	-12.2739	-12.9075	-2.01665	-2.74262	-13.8698	-12.9407	-12.1015	-12.5513	-2.75958	-12.4623	-12.5631	-1.52116	-13.9731	-1.40322	-12.491	-12.8308	-1.60532	-12.3591	-13.0001	-15.0209	-3.78256	-4.21762	-0.78208	-3.2597	-12.322	-1.47242	-0.963489	-1.554	-1.19202	-12.5235	-12.9479	-2.39601	-1.69681	-3.19178	-2.47407	-2.31324	-2.36813	-2.49177	-0.870493	-1.49195	-1.53487	-3.3983	-4.08134	-2.87775	-2.24729	-1.26368	-2.56331	-11.9308	-1.10378
O00757	-2.4544	-1.11486	-2.18999	-1.44407	-0.117291	0.862765	1.37442	0.240166	-0.639635	-1.29549	0.19178	-2.39611	-0.356454	-2.97619	-0.365281	-3.88784	-0.357991	-3.36023	-0.212574	0.745175	-0.335459	0.575585	2.46974	2.80864	-0.832092	1.00146	1.2329	0.942885	-3.09894	2.12043	1.69318	-0.251928	0.837562	0.133832	0.657125	0.798739	0.266438	-0.986092	-1.65369	-0.607388	0.390939	-0.121275	-0.0663224	2.75477	1.39976	0.478709	1.56538	1.36939	1.58982
O14791	-13.5632	-12.2525	1.9885	1.35033	-15.1591	-14.23	-13.3908	-0.906701	-2.79761	-13.7516	1.50787	2.14959	-15.2624	-0.723894	-13.7803	-14.1201	-3.10496	-13.6484	1.96171	-16.3102	1.89242	-13.0817	-13.2596	-1.00171	-13.6112	-13.6905	-13.592	-4.11135	-13.4427	-13.8127	-14.2372	1.49521	-11.6853	1.70704	-0.318075	1.94133	2.62358	0.674388	-2.70918	1.35061	1.06568	2.12082	1.00594	2.78621	1.04183	0.746809	-2.23375	-2.28426	2.6996
O14917	-0.638967	-3.73528	-2.97346	0.347316	-1.22298	0.295203	-1.29084	-1.11052	0.040877	-1.74931	-2.22317	-2.9832	-4.75709	-2.58123	-2.22067	0.0538446	1.31815	-0.0759022	-0.274363	-0.721503	0.263424	-1.1291	-1.36326	0.0330647	-4.20265	-0.119031	-0.254951	-5.67108	0.259521	-2.44727	-0.817883	0.939832	-0.173323	1.41954	-1.29358	0.669745	1.10098	0.264214	-1.07975	-0.230323	0.0578917	-0.420113	-0.501766	0.555242	-0.0473908	-0.423346	0.249786	-0.0818662	-1.79162
O14980	-4.64443	-2.22044	-3.37464	-3.46305	-1.40727	-5.31117	-4.47199	-4.92179	-5.16931	-4.83279	-4.93356	-5.07811	-1.95358	-4.13432	-4.86148	-4.02552	-5.05305	-3.52386	-5.37061	-1.22332	-4.79124	-4.16294	-2.55348	-4.24495	-4.69246	-4.77173	-4.39427	-1.62459	-4.5239	-4.89394	-5.31838	-3.64178	-2.82424	-2.43357	-3.61215	-1.25314	-3.05663	-1.88919	-1.52288	-2.69633	-2.15321	-1.79331	-1.7635	-1.97757	-1.40853	-2.27869	-4.19199	-2.19966	-2.2424
O15020	-10.0867	-2.0195	-3.41151	-4.4308	-11.6826	-10.7535	-9.91428	-10.3641	-10.6116	-2.54249	-4.13278	-3.69216	-11.7859	-3.87799	-2.29569	-10.6436	-3.77214	-5.26786	-10.8129	-12.8337	-10.2335	-4.41268	-2.69377	-9.68724	-1.75195	-10.214	-4.0223	-1.40398	-9.96619	-10.3362	-10.7607	-3.04039	-2.20068	-4.08706	-2.74587	-4.86679	-3.85857	-3.77288	-4.36459	-2.51363	-4.28417	-3.16302	-2.02233	-4.16311	-1.41522	-2.47693	-3.18281	-2.7858	-2.12995
O15173	-4.79214	-1.20813	-2.72728	-4.20014	-6.38801	-5.45887	-4.6197	-5.06949	-1.29436	-2.4291	-2.0745	-2.05165	-3.14585	-1.90415	-5.00919	-4.4399	-5.20076	-4.8773	-5.51832	-7.5391	-3.10485	-4.31064	-4.48848	1.56115	-1.11835	-4.91943	1.27384	0.90834	-4.67161	-5.04165	-5.46608	-3.61323	-2.13626	-2.1167	-2.53334	-2.83125	-2.16678	-2.45801	-2.27943	-2.43485	-3.02041	-2.9495	-3.81357	-2.5388	-1.59484	-1.43716	-3.55335	-2.68065	-1.67658
O43181	-2.3613	-3.18231	-2.75231	-2.44047	-3.86911	-4.1176	-2.73582	-2.50645	-3.18454	-3.47663	-3.10266	-3.30696	-4.49472	-1.62123	-4.14892	-4.14815	-3.37054	-4.21636	-3.90621	-4.69503	-4.24757	-2.16733	-3.50006	-0.976044	-2.94895	-0.0921396	0.060517	-1.45957	-1.53193	-2.18797	-1.6517	-1.80504	-2.32819	-2.5934	-2.32989	-2.48821	-3.07792	-4.50657	-2.17216	-2.34815	-3.14636	-2.81201	-2.36375	-2.92368	-1.6655	-1.55702	-0.5319	-0.519041	-2.07946
O43520	-4.40311	-5.03667	-5.38197	-5.66633	-5.99899	-5.06985	-1.02318	-0.138524	-4.92799	0.0548262	-0.402884	-4.8368	-6.10228	-1.48638	-4.62016	1.21869	-2.89707	-4.48827	-5.12929	-7.15008	1.58374	1.85918	-4.09946	-4.00364	-4.45114	1.15616	1.03404	-0.209756	-4.28259	-0.933914	0.320959	-3.21939	-0.513597	-1.63387	-0.163327	-0.364234	-0.962811	2.65224	3.11814	0.232537	-0.875341	-1.71236	-0.608006	-4.65581	-0.0428657	2.1973	-1.38313	-0.284219	0.335232
O43639	-5.05111	-0.079075	-6.02997	-6.31432	-6.64698	-5.71784	-1.32979	-3.24298	-5.57599	-5.23947	-5.34024	-5.48479	-6.75027	-2.25692	-3.56672	-2.70472	-5.45973	-5.13627	-5.77729	-7.79807	-5.19792	-4.56962	-2.2321	-4.65163	-3.64247	-3.48582	-2.90861	-1.86907	-4.93058	-2.26919	-5.72505	-2.29948	-2.41241	-2.90296	-2.61721	-2.16261	-1.94157	-4.31579	-2.79894	-2.41678	-1.36105	-4.57376	-1.48051	-2.90888	-1.80533	-1.82871	-2.75713	-3.68445	-4.24838
O43653	-0.396025	1.67193	-5.37442	-5.65878	-0.689199	4.56696	3.59094	-4.67291	2.79413	-4.58392	-4.68469	-4.82924	0.358106	-4.23556	-4.61261	-4.95243	1.14275	-4.48072	-2.02748	-7.14252	5.18697	2.71453	2.43702	-3.99608	-2.16462	-4.52285	-4.42439	-2.69502	5.77169	4.34764	-5.06951	2.4127	-2.67865	0.976212	1.19048	2.50768	-2.02393	0.777478	3.36849	3.98099	2.65438	3.47435	-2.03276	2.10652	3.34521	5.39643	4.07554	1.81058	6.2366
O60259	-1.46964	-2.04102	-2.24418	-0.979599	-2.63019	-1.48947	-3.36456	-3.00315	-1.118	-0.585984	-0.524521	-1.63212	-1.82691	-1.8676	-0.0653846	-2.54876	-3.84904	-0.903282	-2.00705	-2.59288	-1.64858	-3.00604	-2.33742	-2.7802	-0.177776	-1.5313	-1.95893	-1.51576	-1.59664	-1.80031	-1.80528	-0.212694	-4.61228	-3.86761	-5.83231	-4.56715	-4.79822	-3.65262	-3.2425	-4.03841	-1.4178	-5.13232	1.64903	-4.46052	-0.0632203	-4.08911	-3.35895	-3.86465	-4.4312
O75074	0.146932	-5.74398	-3.65206	-6.37364	-6.7063	-5.77716	-0.250109	-5.38778	-5.6353	-5.29879	-5.39955	-1.58518	-6.80959	0.225458	-5.32747	-5.66729	-3.41713	-5.19558	-5.8366	-7.85739	-5.25723	1.69188	1.54605	-2.10296	-0.293459	-1.00556	-0.740634	-1.16144	-4.9899	1.05114	-1.0136	0.251101	-0.181661	-1.88423	-0.874208	-0.239142	-0.294229	2.39599	1.23348	0.278704	-0.665363	-4.08194	-2.96279	-9.08927e-05	1.34489	-2.22876	0.0673939	1.24407	-2.40134
O75095	-2.14107	-6.45745	-6.80276	-7.08711	-0.556102	-6.49063	-5.65146	-6.10125	-1.75218	-6.01226	-6.11303	-4.06668	-7.52306	-2.90684	-6.04095	-6.38077	-6.23252	-3.83893	-6.55008	-8.57086	-2.7737	-3.62369	-4.18821	-3.34809	-3.53651	-3.01531	-3.53513	-2.89941	-2.20619	-6.07341	-6.49784	-1.76461	-0.0709374	-1.93464	-0.745354	-2.2716	-0.977424	-2.61433	-1.13417	-3.78874	-3.05474	-2.32036	-1.74956	-2.35569	-3.27372	-1.27367	-2.94775	-2.43324	-1.75628
O75390	-4.75858	-5.39214	-5.73744	-6.0218	-6.35446	-5.42532	-4.58614	-5.03594	-5.28346	-1.9129	-0.192737	-5.19226	-6.45775	-0.191002	-3.19176	-1.50911	-1.59675	0.640274	-5.48476	-7.50555	-4.90539	-1.7675	-0.93318	-4.3591	-4.80661	-2.15587	-2.60692	0.11192	-4.63805	-5.00809	-0.74544	-2.61999	-0.895041	-1.32988	-1.53268	0.22657	-1.70964	-1.17023	-2.53281	0.0677516	-1.46683	-2.20578	-2.305	-1.53656	-1.49608	-2.11222	-1.98221	-2.63922	-1.68208
O75832	-2.71433	-4.75821	-2.60658	-2.42529	-2.93343	-3.25732	-1.64331	-2.51899	-5.66608	-1.7998	-1.90426	-2.34781	-2.50569	-1.29044	-0.564683	-1.30519	-2.46485	-1.85809	-1.6835	-0.844698	-2.66132	-2.34679	-3.39015	-2.57814	-1.78492	-4.19097	-2.83144	-0.907713	-2.61954	-2.80633	-0.764236	-2.3644	-5.54565	-6.09463	-2.2724	-5.50053	-5.73159	-4.58599	-4.74232	-4.97178	-1.80968	-4.09915	-5.99368	-5.39389	-5.06989	-5.02248	-3.09351	-3.00425	-5.36458
O75844	-1.36101	-0.856162	-5.17648	-5.46083	-0.894113	-4.86435	-1.68854	-4.47497	-1.69162	-4.38598	-1.75599	-1.54981	0.495226	-1.30137	-1.52415	-4.75449	-4.60624	-1.58237	-4.9238	0.552553	-4.34443	-3.71613	-3.89396	-2.93016	-4.24564	0.369459	-4.22645	-0.767514	-3.61899	-4.44713	-4.87156	-1.74813	0.521076	-1.64915	-0.00123615	-1.26432	-1.55625	0.330402	-0.916364	-1.83312	-0.524465	-0.361065	-1.04524	0.162337	-1.91609	-0.559198	-1.37997	-0.129899	-1.06606
O75955	-2.04457	-4.47718	-3.39578	-3.28859	-1.56722	-3.05324	-2.16438	-1.79796	-0.733132	-1.73108	-2.18164	-1.24358	-5.32514	-2.77614	-1.77793	-2.681	-1.43077	-1.56032	-1.55365	-0.453775	-3.04516	-0.403676	-0.390422	-1.82662	-2.86413	-0.615514	-0.540584	-1.46818	-1.02055	-1.59634	-0.324402	-1.2389	-1.38396	-0.721157	-1.20916	-1.31227	-1.28913	-1.09289	-0.0109793	-0.997452	-3.85738	-0.940528	-0.488386	-2.60892	-0.93679	-0.777179	-0.314246	-0.659226	0.738852
O75976	-5.50423	-6.13779	-6.48309	-6.76745	-7.10011	-6.17097	-3.24824	-5.78159	-2.63482	-3.9047	-5.79336	-3.43848	-7.2034	-4.82673	-5.72128	-6.0611	-5.24041	-5.58939	-6.23041	-8.2512	-3.40501	-3.93258	-3.76702	-2.97009	-1.87675	-5.63153	-5.53307	-2.23786	-5.38371	-5.75375	-6.17818	-2.89881	-1.99871	-2.66553	-2.0878	-3.36687	-2.47843	-3.37704	-4.99052	-3.23133	-2.6382	-3.44035	-3.11167	-1.59276	-4.74554	-3.94484	-4.23728	-2.98528	-4.71907
O94885	-6.71706	-1.07825	-7.69592	-7.98028	-8.31294	-7.3838	-6.54463	-6.99442	-7.24194	-2.43407	-1.61808	-3.46852	-8.41623	-3.17967	-4.07213	-7.27393	-7.12568	-6.80222	-7.44324	-9.46403	-6.04372	-3.96058	-4.69609	-6.31759	-1.50443	-6.84436	-6.7459	-1.56971	-6.59653	-6.96658	-3.96104	-1.2848	-2.61356	-2.95041	-3.99556	-3.60083	-2.6808	-2.43587	-2.77546	-2.13941	-4.66885	-3.51836	-0.880816	-3.57731	-1.29351	-2.60911	-3.93317	-4.83991	-1.60752
O94973	-6.2527	-6.88625	-7.23156	-4.06516	-2.78064	-6.91943	-3.89694	-0.955347	-6.77758	-6.44106	-6.54183	-6.68638	-7.95186	-0.997522	-6.46975	-6.80957	-5.17645	-6.33786	-3.71454	-8.99966	-6.39951	-3.75423	-4.34497	-3.33395	-6.30072	-3.34263	-6.28153	-0.113766	-6.13217	-6.50221	-6.92665	-1.98137	-2.84371	-2.65868	-2.12066	-3.71659	-2.35549	-3.56165	-2.71505	-1.11427	-3.47688	-3.65228	-2.71079	-2.86134	-1.68604	-2.47832	-3.20336	-2.96531	-1.71575
O95359	-0.994806	-0.113812	-4.12695	-0.00291145	-1.19731	-1.8082	-0.549734	-1.39984	-0.665906	-2.45104	-2.20034	-2.31524	-1.77022	-2.12251	-1.33044	-3.18486	1.37385	-0.934117	-1.94505	-0.22392	-2.69319	0.165738	-0.217803	-0.790006	-2.71038	-1.78203	-0.799737	-3.41032	-0.548526	-0.990777	-0.423146	-1.23161	-3.52602	-8.45992	-4.08687	-7.86582	-2.3655	-6.95129	-7.10761	-7.33707	-7.35897	-8.43098	-2.98582	-1.15677	-7.43518	-7.38777	-7.05405	-0.909241	-7.72987
O95396	-1.84913	-7.74027	-2.0879	-2.31918	-8.70259	-7.77345	2.09955	-7.38407	-3.71445	-7.29508	-7.39585	-2.42631	-8.80588	-1.17935	-7.32377	-7.66359	-7.51534	-7.19188	-4.16611	-9.85368	0.268009	-0.134515	0.884664	-6.70724	-7.15474	-7.23401	-0.0617782	-2.80132	-6.98619	-1.34068	-7.78066	-2.60025	-2.37574	-1.36261	-1.82712	0.0216744	-1.30383	1.49227	1.23394	-0.318029	-2.96846	-2.05686	-2.36539	-1.86839	1.04636	-0.239943	-0.241888	-0.534526	-0.33532
O95445	-4.31882	-4.95237	-5.29768	-5.58204	-5.91469	-4.98555	-4.14638	0.132894	-4.8437	-4.50718	-4.60795	-4.7525	-6.01798	-2.14157	-4.53587	-4.87569	-4.72744	-4.40398	-5.045	-7.06578	-4.46563	1.36077	-0.324033	0.376935	-0.373368	0.613925	0.339953	-2.47303	-4.19829	0.562159	0.26231	1.55818	-0.828832	-1.92357	-1.35738	0.126432	1.28695	-1.17629	-0.828096	-0.676521	-0.932442	-1.42592	0.280835	0.96237	-0.241314	1.33325	0.96791	0.862492	-0.474238
O95671	-2.07245	-5.81828	-0.666854	-1.41019	-0.393787	-0.182114	-5.01228	-5.46207	-0.816272	-1.72674	-5.47385	-5.6184	-0.645568	-3.22328	-5.40177	-0.628497	-5.59334	-1.66236	0.347906	-0.174029	-5.33153	-4.70323	-4.88107	-4.78524	-5.23275	-2.77247	-5.21356	-5.02278	-5.06419	-5.43423	-5.85867	-1.51962	-0.218984	-0.94687	-1.96204	-0.342536	-3.19916	-0.959728	-1.18623	-0.0689272	-1.42758	-0.763075	-1.64591	-0.160098	-0.622853	-2.1942	-2.83055	-2.04826	-1.30168
O95715	-3.80146	-4.43501	-4.78032	4.17607	-5.39733	-4.46819	-3.62902	-2.12975	-4.32634	2.77408	-4.09059	0.232675	-5.50062	-3.64146	4.96056	-4.35833	-4.21008	-3.88662	-4.52764	-6.54842	-3.94827	1.41713	-3.06895	0.853161	2.16039	0.254	-0.0304871	-3.14412	0.284446	0.0644931	-2.65584	2.75348	-0.940411	0.277887	1.65269	-0.133521	2.05748	-0.0505924	-1.25951	-0.84702	2.8428	0.791711	0.598858	0.0847047	0.711854	2.59038	2.26643	1.111	0.30328
O95716	-0.617508	-4.83974	-5.18505	-5.4694	-5.80206	-4.87292	-4.03375	-4.48354	-0.340664	-4.39455	-4.49532	-4.63987	-5.90535	3.52332	-1.8177	-3.6989	-4.61481	-4.29135	-4.93237	-6.95315	-0.656042	-3.7247	-3.90253	-3.80671	-4.25421	-0.852957	-1.45026	-1.01279	-0.965457	-4.4557	1.14805	-0.673091	0.91954	-1.10107	-1.20016	-0.397692	-1.52051	0.252675	-0.484102	1.35283	-1.09816	-2.37657	-1.04615	-1.11704	-0.489361	-1.77101	-0.488036	0.689544	-1.27481
O95721	-6.09201	-6.72556	-7.07087	-7.35522	-7.68788	-6.75874	-2.86433	-6.36936	-6.61689	-2.71272	-2.76715	-3.67018	-7.79117	-2.57546	-6.30906	-4.18084	-6.50063	-6.17717	-6.81819	-8.83897	-4.97904	-4.16919	-3.71417	-3.42939	-6.14003	-3.88201	-4.05608	-2.79984	-5.97148	-6.34152	-6.76595	-2.47527	-0.75948	-2.81847	-1.0623	-3.54709	-2.51834	-3.59469	-3.68724	-3.16391	-1.88659	-3.41923	-2.27142	-3.06094	-1.68415	-3.12787	-4.81128	-3.24753	-1.69497
O95757	-5.58453	-1.77811	-4.30419	-6.84775	-7.18041	-6.25127	1.14578	-1.77867	-6.10942	-2.69843	-5.87367	-3.82021	-7.2837	-2.76922	-2.55624	-4.49459	-5.99316	-5.6697	-6.31072	-8.3315	-5.73134	1.69597	-2.8094	-1.26844	-5.03612	-5.71183	0.589389	-1.36748	-5.46401	-2.31362	-6.25848	-2.29698	-2.14193	-2.91075	-2.36486	-2.12207	-2.06563	-2.21102	-1.23343	-2.2544	-3.38302	-2.5538	-2.79352	-2.45683	-1.85722	-3.09746	-4.24817	-2.08644	-1.1613
O95782	-7.39779	-8.03134	-8.37665	-8.661	-8.99366	-8.06452	-7.22535	-4.08865	-7.92267	-3.72697	-2.3159	-7.83147	-9.09695	-2.66325	-1.51982	-7.95466	2.04754	-7.48295	-8.12397	-10.1448	-7.5446	-1.45081	-4.08389	-0.568554	-4.45405	-1.15767	-1.93805	-2.4824	-7.27726	-7.6473	-8.07174	-1.66268	-1.28744	-3.88911	-1.22733	1.86375	-1.93129	-1.7274	-0.517422	-0.641004	0.175089	-1.93159	-1.36197	-3.23325	-1.25186	-1.91304	0.339306	-0.720768	-0.246114
O95841	-2.22174	-4.0991	-4.4444	-4.72876	-5.06141	-4.13227	-3.2931	-2.08029	-3.99042	-2.98551	-3.75467	-2.7837	-5.1647	-1.7753	-3.68259	-4.02241	-3.87416	-3.5507	-4.19172	-6.21251	-3.61235	0.213536	0.406706	-0.00296609	-0.119155	-1.53268	-2.23888	-2.35052	-1.3539	-0.0734702	1.2063	-2.81889	-2.34904	-1.69408	-1.29771	-2.29981	-3.02386	-1.11669	-1.51435	-2.44095	-0.918737	-1.89112	-1.45955	-2.56133	-1.51371	-1.7648	-1.47237	0.23645	0.241516
O96009	2.6078	3.00513	2.18646	2.24992	0.379366	3.14281	3.24764	3.68842	2.84499	2.03574	1.88003	2.46802	1.51143	3.77343	1.55387	2.57319	1.55502	1.91611	1.74848	-0.011213	2.28388	3.02061	3.21486	3.05032	2.32773	2.18572	2.26263	2.44773	3.13075	1.26406	2.08969	2.37524	2.89246	2.33149	1.29048	2.73802	2.79906	3.1437	2.91837	4.29917	3.1781	1.89715	2.0757	3.49922	2.65347	2.43464	3.67566	3.10178	2.96479
P00505	-1.14447	0.557443	-6.04858	-6.33294	-6.66559	-5.73646	-4.89728	-5.34707	2.01695	-2.16731	-3.41382	-5.5034	-6.76888	-4.90972	0.3029	-5.62659	-5.47834	-0.016483	-5.7959	-7.81669	-5.21653	-0.821807	-0.33014	-3.81687	-2.23819	-1.90386	-1.50527	-0.665346	-1.6894	-5.31923	-5.74367	-1.65532	-1.26568	-1.86362	-2.16153	-1.66565	-1.92076	-1.20411	-1.71917	-1.98477	0.496124	-0.446537	-2.38127	-1.80473	-3.32055	-2.24427	-0.928116	-1.35566	-1.34112
P01229	-0.120967	-4.0575	-4.40281	-4.68716	-5.01982	2.42312	0.0581177	-0.094844	-1.52254	-1.7232	-3.06337	-3.85763	-5.12311	-1.62496	-0.0761089	-3.98082	-3.83257	0.329469	-4.15013	-6.17091	-2.01581	0.379616	-0.231217	-0.306437	-3.47197	-3.55124	-3.45278	-3.262	-3.30342	-0.762942	2.14252	-1.16952	-0.289644	-1.96779	-1.133	-0.465453	-2.21721	0.729934	-1.15201	-1.68063	0.0225435	-1.98908	-1.4091	-1.18738	2.91746	2.11538	2.39628	-3.08077	0.824059
P01903	-4.105	-2.80143	-1.82465	-2.07916	-2.25766	-2.19352	-1.87334	-2.17638	-2.7648	-2.55015	-2.63704	-4.99689	-2.05141	-3.75246	-2.00873	-2.52032	-1.83949	-3.71493	-2.68752	-2.39723	-4.37944	-2.17008	-2.28214	-2.25676	-3.2534	-2.54297	-1.63131	-2.8548	-3.16076	-2.55928	-0.932051	-2.73171	-2.83757	-2.60963	-2.46284	-3.04225	-1.03045	-0.720295	-1.58515	-1.81732	-2.75046	-2.37926	-2.49556	-0.572354	-1.88636	-2.11395	-0.803596	-1.98685	-2.36124
P02747	-3.93821	-4.47636	-3.25836	-3.77542	-3.73745	-3.28164	-1.99327	-4.89443	-3.98	-2.23753	-4.32899	-3.01096	-3.6269	-2.46707	-4.90405	-3.15807	-3.50148	-4.59273	-14.5581	-3.02002	-4.39679	-3.09521	-2.73868	-5.45763	-2.59287	-3.71404	-4.8049	-2.28541	-2.79153	-2.55762	-2.50738	-14.3522	-14.2364	-14.7854	-15.4564	-2.83118	-3.28974	-13.2767	-0.899012	-3.53016	-3.45453	-14.7564	-14.6844	-14.0846	-4.15515	-1.34239	-13.3795	-5.61599	-14.0553
P06748	-6.48554	-7.11909	-3.07903	-2.81096	-8.08141	-7.15227	-6.3131	-6.76289	-7.01042	-6.6739	-6.77467	-6.91922	-8.1847	-1.51165	-6.70259	-4.21664	-6.89416	-6.5707	-7.21172	-4.23197	-2.6445	-6.00405	-0.91934	-2.41711	-6.53356	-1.96025	-1.18461	-0.749899	-6.36501	-6.73505	-4.81912	-2.96985	-2.66497	-2.51622	-2.79967	-2.95936	-2.43154	-3.79167	-2.77638	-2.93812	-2.85039	-3.46994	-2.6398	-2.45774	-1.44082	-1.57563	-1.74405	-1.85049	-2.12636
P07099	-6.12787	-3.74206	-2.54981	-5.55105	-7.72375	-6.79461	-3.31202	-6.40523	-2.42424	-0.49703	-0.817623	-2.15375	-7.82704	-1.65124	-0.770076	-5.47721	-6.5365	-6.21303	-6.85405	-1.93315	-6.27468	-5.64638	-2.26156	-5.7284	-6.1759	-6.25517	-6.15671	-1.57419	-3.2306	-6.37739	-6.80182	-2.08412	-1.35129	-2.25904	-1.93934	-1.76287	-3.30801	-2.99155	-3.56462	-1.65842	-3.20109	-5.19666	-2.33726	-2.80136	-1.42469	-1.92566	-3.79908	-3.14736	-2.16058
P07902	-5.92929	-6.56284	-6.90815	-7.19251	-7.52516	-6.59602	-1.00435	-6.20664	-2.52591	-6.11765	-2.37776	-4.27158	-7.62845	-2.98892	-6.14634	-1.54381	-4.38762	-3.41889	-6.65547	-8.67625	-3.52398	-5.4478	-1.77995	-3.02645	-3.7293	-3.66832	-2.13074	-5.76734	-5.80876	-6.1788	-6.60324	-4.05401	-2.96274	-2.37516	-3.00735	-4.29789	-2.37385	-3.68314	-3.47727	-1.64787	-5.20572	-3.30415	-3.30119	-4.85277	-1.41964	-1.71279	-1.96355	-2.41963	-2.15464
P08708	-3.47938	0.0663919	-4.45824	-4.7426	-2.65342	-4.14612	-3.30695	-2.00846	-2.57352	1.10283	1.07272	-3.91307	-5.17855	-0.682771	0.765043	-4.03625	-3.888	-3.56454	-4.20556	-6.22635	-1.2465	-2.14858	-3.17573	-3.07991	-3.52741	-3.60668	-3.50822	0.286759	-3.35886	-3.7289	-4.15333	-3.37042	-2.5597	-3.90695	-1.6981	-1.90356	-0.813557	-0.898082	-0.444461	-1.30714	-1.19299	-1.7817	-1.18914	-0.716189	-0.716298	-0.96196	-1.86958	-1.84144	-0.73939
P10912	-3.75936	-4.39292	-4.73823	-5.02258	-5.35524	-4.4261	-0.601061	-4.03672	-4.28425	-3.94773	-4.0485	-4.19305	-5.45853	-1.78221	-1.53311	-1.42208	-2.97062	-3.84453	-4.48554	-6.50633	-2.7159	-3.19196	0.266774	-3.35989	0.292244	-3.88666	-1.89945	-3.59742	-1.15005	-4.00888	-4.43331	-2.2508	-1.8944	-1.76893	-2.16195	-2.48527	-1.67561	-1.23211	-1.41113	-1.49789	-2.23167	-2.56677	-2.58955	-1.90875	-1.31162	-1.25098	-2.80146	-2.64158	-1.71023
P11117	2.55736	1.58402	-0.517445	-1.88522	-0.156631	0.191763	3.64613	0.824418	0.951412	-1.13307	-0.539584	1.46582	0.414288	2.37627	1.58936	0.00522722	0.453545	0.177929	-0.507096	2.4368	0.39475	3.44451	2.91739	2.74817	2.24027	1.50304	1.92162	1.77294	2.23303	1.7027	3.40878	0.513863	1.36413	0.467191	1.28347	0.243551	-0.772257	2.41981	1.91745	2.05058	0.68045	1.07517	1.96112	2.67242	2.77896	1.642	2.98331	3.93148	2.65581
P11277	1.95723	-2.30896	-4.85881	3.72638	-1.51263	-0.0674915	-3.5613	1.26817	-0.790362	-4.79423	-0.486597	-1.79548	-3.68209	-4.30054	-3.0077	2.31793	-1.46092	-5.78066	0.870795	-5.2332	1.71151	-1.47701	0.956199	-0.894435	-0.266318	1.27938	-4.80137	-6.14765	1.87589	0.5568	0.512555	-3.56746	-6.71404	-2.16962	-7.93408	-6.66892	-3.89224	-5.75439	-0.251158	-6.14017	-6.16207	-7.23408	-7.16207	-6.56228	0.034212	-6.19087	-5.85715	-0.942515	-6.53297
P11498	-6.16633	-3.40569	-7.1452	-7.42955	-7.76221	-6.83307	-5.18795	-6.44369	-5.13835	-3.46709	-3.59216	-6.60002	-7.8655	-3.04059	-6.38339	-4.11918	-6.57496	-6.2515	-6.89252	-8.9133	-6.31314	-4.97189	-5.86268	-5.76686	-6.21436	-6.29363	-6.19517	-3.01278	-6.04581	-6.41585	-6.84028	-2.71186	-2.56545	-3.4027	-2.72308	-2.51165	-2.64801	-2.60605	-4.62372	-5.16106	-4.32173	-4.65952	-2.66248	-2.64871	-1.46327	-2.2654	-5.71389	-2.46516	-2.10936
P14317	-2.58866	-2.32956	-0.280587	-1.32499	-2.9239	-2.67582	-0.88735	-1.20519	-1.2318	-2.39735	-1.39281	-3.96311	-1.73808	-0.749576	-1.6511	-3.13803	-1.16024	0.248321	-0.995644	-17.0388	-4.24161	-1.81768	-1.55142	-3.68993	-0.835324	-3.96497	-4.82361	-2.5203	-2.09872	-1.27368	-0.915451	-1.61347	-14.6963	-15.2453	-15.9164	-0.926566	-14.8823	-13.7367	-1.99028	-14.1225	-14.1444	-15.2164	-5.39339	-14.5446	-2.83156	-1.70894	-13.8394	-3.52245	-14.5153
P14854	-3.4646	-4.09815	-4.44346	-4.72782	-5.06047	-4.13133	-3.29216	-3.74195	-3.98948	0.664398	0.0340226	-3.89828	-5.16376	-3.3046	-0.248551	-4.02147	-3.87322	-3.54976	-4.19078	-6.21156	-3.61141	0.135714	-2.10544	0.733245	1.9489	1.34251	1.64405	-1.3817	-3.34407	-1.41452	2.36953	-1.333	-1.89974	-1.46586	-1.6879	-0.690533	-1.65761	-2.9094	-2.69957	-1.56319	-1.10583	-1.86153	-1.64723	-1.26705	-1.69871	1.55186	-1.55502	-0.190441	-0.369507
P15144	1.56775	0.658958	1.1399	0.823805	0.781917	3.1088	2.37337	1.72369	2.34828	1.74746	1.50979	0.509965	1.18129	0.810855	1.53649	1.91277	0.859699	1.57896	2.16326	0.688214	1.25728	3.21995	3.80981	3.01272	2.06068	2.89149	2.88363	2.60798	2.17229	3.13403	2.31807	1.24165	2.32183	1.47272	1.78195	1.41838	1.59679	2.08385	1.95612	2.67831	1.57386	1.52201	1.42967	2.86592	2.5487	1.90469	3.07613	3.79134	2.55882
P15289	0.695667	-1.34601	0.55184	0.193523	1.15416	1.71791	0.919366	1.15426	0.146213	0.329029	0.42047	0.400152	0.544751	0.300536	-0.235688	0.0825337	-0.434689	1.37867	0.568636	-0.0850315	1.03935	1.52287	1.2093	1.38593	1.36277	1.43686	1.01243	-0.180741	1.70216	1.58137	2.17852	0.165397	0.595701	-0.403825	-0.0328462	1.37882	0.856891	2.04908	1.09533	0.646734	0.990314	0.205702	0.025861	2.14621	2.65577	1.05748	1.95267	2.11043	1.70883
P16083	-0.0297052	-4.30282	-1.36414	-3.0013	-1.54822	-1.46641	0.116821	-6.03922	-0.547638	-0.306998	-0.145517	-1.89121	-0.89797	-1.15418	-1.20293	-1.88929	-3.06606	0.256875	-0.274042	-0.591822	-3.07034	-0.51793	2.56166	2.34245	0.205157	0.832482	0.890534	-1.84565	-1.81393	2.6773	-0.489193	-0.897795	-1.2904	-0.434015	-1.34904	-0.188449	-0.984983	-0.609035	-0.62179	-0.476627	-1.01655	0.511728	0.546253	0.0411463	1.56732	0.513543	1.94591	1.37539	2.48924
P16885	-13.3674	-4.875	-14.3463	-3.891	-2.70481	-14.0342	-13.195	-2.63184	-13.8923	1.77007	-4.09083	-4.08864	-15.0666	-13.2074	-5.24497	-13.9243	-13.776	-4.48453	-3.17638	-16.1144	-13.5142	-3.48086	-13.0638	-5.14756	-13.4154	-13.4947	-13.3963	-3.6931	-13.2469	-2.71823	-2.3255	-5.38258	-2.32916	-2.89896	-2.5311	-4.94938	-2.58099	-2.45946	-3.43238	-5.8283	-4.51359	-3.39792	-6.55908	-3.33106	-1.68499	-2.19549	-2.24837	-6.92519	-1.68874
P17612;P22694	-3.31428	-3.58892	-2.07183	-2.73004	-1.96144	-3.96281	-4.28774	-2.47742	-2.58425	-0.359956	-3.7755	-3.13087	-3.55744	-2.09287	-3.3566	-3.82813	-4.72658	-3.88507	-2.04541	-4.42192	-4.31383	-2.75273	-3.77588	-2.74699	-6.85143	-3.94841	-3.21001	-3.80588	-4.22745	-4.21778	-1.75846	-12.9457	-1.85554	-13.3788	-2.48035	-12.7847	-2.96516	-5.04357	-7.1393	-12.2559	-12.2778	-3.30334	-13.2778	-3.95142	-12.354	-12.3066	-11.9729	-12.0822	-5.68009
P17931	-0.692124	0.126312	0.642727	-0.614416	0.195737	0.309027	-1.56273	-0.8653	0.0197679	0.802511	-1.16815	0.15284	0.137711	-2.98467	-0.620625	-0.277294	0.404338	-1.39533	0.512603	1.18728	-0.631955	1.61194	1.79327	1.79256	1.80971	1.6583	1.09655	2.3696	0.466653	1.72469	1.43536	-0.161088	-0.147369	-0.615481	0.0796055	1.15443	-2.41636	1.45805	0.571408	0.617147	0.357709	0.0382499	-0.19304	1.22245	0.908073	2.63706	2.01142	2.52945	1.98434
P18077	-0.581838	1.45803	1.27849	1.61837	-2.0492	-0.069066	-0.253359	-0.394109	-1.07361	2.43176	2.63057	0.677931	-0.0991789	-0.00666227	2.41947	0.207702	-0.162769	-0.0544512	-0.787937	0.677238	0.85367	-0.0116236	-1.14138	-0.592758	0.523676	-2.22843	-1.48215	-2.8391	-0.71147	-0.285836	0.0315788	3.27163	-4.14159	-0.430874	-5.36163	-4.09647	-0.491189	-3.18194	-3.33826	-1.80892	0.265015	-4.66163	2.20272	-3.98983	-1.32038	0.102816	-3.2847	-3.39396	-3.96052
P19012	0.20862	0.342536	-2.15337	-2.43773	-2.77039	-1.84125	-1.00208	1.67162	-1.69939	-1.36288	-1.46364	4.06153	-2.87368	0.225927	1.6437	0.739906	-1.58313	-1.25967	-1.90069	-3.92148	-1.32132	1.59856	0.690106	-0.775036	3.26239	-0.394295	1.12482	0.846	5.49565	0.856523	-0.708058	0.0132814	0.721962	0.177127	0.00123509	1.10218	1.04028	1.9446	2.46528	1.69257	-0.729796	-2.09901	0.808241	2.08647	-0.23367	4.9329	3.38637	-0.451413	2.97428
P19440	2.60645	2.17859	2.07397	2.17208	1.54906	3.77963	3.06702	2.71349	2.97413	2.47602	2.30299	1.97657	1.86779	2.36256	2.07823	2.17451	1.45559	2.89661	2.33829	1.20135	2.51477	3.24337	3.84451	4.16021	2.53912	3.22908	3.24692	2.87745	3.01807	4.39635	3.31987	2.67003	2.64834	2.62376	1.75984	2.70479	2.18961	2.65569	2.03744	3.01522	2.8662	1.86917	2.3721	3.47899	3.76293	2.8229	4.26678	3.5857	3.88355
P19652	-1.09654	-4.36601	0.0485538	-0.0854154	-0.441826	-0.619376	-1.03928	-0.252648	-1.06531	-0.828179	-1.90621	-3.18951	-1.49163	-5.31343	-3.0468	-3.3305	-2.10936	-1.64686	-0.660655	-0.713898	-0.862518	-2.2134	-2.32419	-1.88735	0.428033	-1.90554	-3.89374	-2.06968	-0.218637	-3.52686	-2.43388	-0.863013	-4.36548	-1.15525	0.302423	-1.46226	0.896107	1.35713	0.891447	-1.23684	-1.41054	-0.883702	-0.329141	-0.890222	1.6964	3.50363	-1.06382	-1.86156	0.365632
P20700	-4.75101	0.154894	-3.05917	-6.01423	-6.34689	-5.41775	-4.57858	-5.02837	-5.2759	-1.91816	-3.13606	-5.1847	-6.45018	-2.25838	0.475049	-5.30789	-4.61471	-2.31328	-0.932921	-7.49798	-4.89782	-2.18973	-2.99041	-4.35154	-1.10346	-1.56009	-1.19517	-0.733633	-4.62944	-5.00053	-0.986	-3.36184	-1.86381	-1.74952	-2.07181	-1.56822	-2.72745	-1.67706	-0.950631	-3.63057	-1.07942	-2.50604	-1.62746	-2.16327	0.509197	0.463963	-2.24236	-1.36129	-1.78686
P20933	-3.5296	-4.16315	-4.50846	-4.79281	-5.12547	-0.0926693	-1.98086	-3.80695	0.148694	-3.48706	-3.81873	-3.96328	-5.22876	-3.3696	-2.18129	-4.08647	-0.96566	-0.26301	-4.25578	-6.27656	-1.57545	-3.04811	0.083123	-0.552806	-3.57762	-3.65689	-3.55843	-3.36765	-0.15051	-1.30537	-4.20354	-1.6741	-1.66048	-1.97311	-3.27402	0.179135	-1.98038	-0.349843	-1.64813	-1.41365	-1.50633	-0.887253	-1.421	0.903057	-1.14454	-3.41088	-0.0856506	-1.11683	-1.39446
P21397	-2.32694	-5.28442	-5.62973	-5.91408	-6.24674	-5.3176	-4.47843	-4.92822	1.10215	-4.83923	0.594635	-2.57928	-6.35003	0.896503	-1.55403	0.529351	0.533818	-4.73602	-5.37704	-7.39783	-2.92407	2.06613	-2.13756	-4.25139	-4.69889	2.14842	-2.72781	-0.188685	-4.53034	-4.90038	-0.235516	0.646776	-2.11821	-2.81774	0.2691	1.91826	-0.624734	-0.742876	-4.25198	-0.166433	0.659246	0.363378	0.476283	-2.06963	0.358355	-0.00840406	1.47179	2.45027	0.864281
P22532	-3.07435	-3.70791	-4.05321	-4.33757	-4.67023	-3.74109	-2.90192	1.63523	-3.59923	4.6682	4.90649	5.15543	-4.77352	2.32652	7.60124	-3.63122	-3.48297	-3.15951	-3.80053	-5.82132	-3.22116	0.779081	0.788662	0.0663569	2.04511	-0.593108	-3.10319	1.93772	-2.95383	2.6562	2.36921	6.37454	3.08943	2.64987	1.85281	-0.540009	2.86601	0.979493	5.27684	0.840324	4.0055	1.1283	8.404	6.48922	2.35568	-2.29824	1.606	1.34394	1.75505
P22695	-4.96586	-2.15585	-2.53709	-6.22908	-2.09283	-5.63259	-4.79342	-5.24321	-1.96815	-5.15422	-5.25499	-3.11287	-6.66502	-0.946764	-2.55951	-3.21377	-5.37448	-1.91976	-5.69204	-0.312855	-2.90138	-2.65946	-1.04239	-4.56638	5.4843	-1.13691	-0.64514	0.0162534	-4.84533	-5.21537	-5.63981	-3.13156	-2.91156	-1.04245	-1.28904	-2.64575	-0.988862	-2.95173	-4.56698	-0.575929	0.359264	-3.33346	-1.36424	-0.128635	0.823369	1.18698	-0.742908	0.0540954	-0.339321
P24158	-5.10406	-1.35192	-6.08292	-6.36727	-0.130553	-2.49499	-4.93162	-5.38141	-5.62894	-5.29242	-2.44243	-2.62736	-4.44757	-4.94406	-0.632294	-5.66093	-5.51268	-2.60617	-2.52242	-0.962767	-5.25087	-4.62257	-2.82398	-4.06889	-5.15208	3.94194	-5.13289	-3.04504	-4.98353	-5.35357	0.44995	-1.9705	-1.17719	-1.14113	-0.93261	-2.07721	-4.28878	-1.66158	-1.55262	-1.79334	-4.95654	-0.983061	-1.11598	-3.86697	-3.4869	-2.06396	-2.35022	-4.36728	-1.28679
P24298	-3.62801	-4.26157	-4.60687	-4.89123	-5.22389	-4.29475	-3.45558	-2.05001	-4.15289	-3.81638	-3.61963	-1.30163	-5.32718	-2.7313	-3.84506	-4.18488	-4.03663	0.625399	-4.35419	-6.37498	-3.77482	-0.106637	-0.51112	-0.850922	0.765146	-0.310075	0.401319	-0.0623448	-3.50748	-1.66699	0.148492	-1.99647	-1.21698	-0.942929	-0.561559	-1.18976	-0.770871	-0.651665	-1.61407	-2.27589	-0.736145	-0.887116	-2.59545	-0.513642	0.35873	-1.24591	-0.128292	-0.420407	-0.181266
P25311	2.93223	1.09396	0.316856	0.324361	4.4132	3.47008	5.37434	4.04117	3.30965	4.89528	4.82548	3.18261	3.32428	1.02463	3.81052	2.36306	3.846	3.8672	3.60747	3.54902	4.40717	3.1013	4.14414	4.92335	6.62432	5.20775	5.03673	2.94821	5.72509	4.16318	3.79525	2.80765	5.12888	4.21033	4.4069	3.5247	2.99689	5.40228	3.04307	4.49044	4.07593	3.43108	2.75665	4.93188	5.7291	8.47169	5.32372	6.02233	5.40986
P25774	0.102123	-0.303584	-1.81503	-2.13417	-0.390298	0.687899	0.685483	-0.369327	-0.266481	-2.6529	-1.007	-0.884363	-0.189091	-0.180192	-3.24452	-1.68183	0.0697779	-0.383202	-0.695548	0.0903795	-0.833725	-0.0248773	0.652172	-0.147409	-0.138482	-0.407541	-0.980605	-2.45847	-1.05047	-2.51761	-0.13968	-1.39465	-0.30363	-0.88801	-0.914835	-2.25853	-0.707983	1.49675	0.567799	-1.93884	-0.292308	-0.166291	-0.159183	1.44265	1.3988	1.70158	1.13844	1.50941	-0.381028
P26639	-3.27798	-7.70435	-8.04965	-8.33401	-8.66666	-7.73752	-2.12971	-7.34814	-7.59567	-1.56532	-7.35992	-7.50447	-8.76995	-6.91079	-7.28784	-7.62766	2.30395	-7.15595	-7.79697	3.41039	-7.2176	-1.80603	-1.16458	-6.67131	-7.11882	-1.93026	-3.69125	0.0487534	-6.95026	-7.3203	-2.25588	0.809527	1.06479	1.25356	1.16147	0.966633	1.82485	0.284034	0.433943	0.986385	-0.53905	1.24857	0.634463	0.443159	0.2726	-6.95207	-2.72937	-1.90656	0.497442
P26641	-1.15963	0.737511	0.956488	1.13835	1.42221	-0.172252	-1.70452	0.111425	0.523776	0.248818	0.0364089	0.0132871	1.60794	-0.563291	-0.590512	0.989356	-0.531391	-2.73359	0.528028	1.46713	-0.537577	-0.93452	-0.749962	-2.23008	-0.430824	-0.659772	-0.481931	1.80364	-0.273516	-0.701759	-0.77675	1.19685	-0.0103845	0.400033	0.708542	-2.92984	-2.16567	-1.13363	-1.49236	-1.00353	-1.1767	0.300271	0.864847	-0.961578	-0.346336	-2.34551	-0.0875337	-1.86819	-0.64296
P29350	-4.51931	-3.39554	-5.49817	-1.95668	-1.76582	-5.18604	-4.34687	-4.79666	-2.88384	-4.70767	-2.18469	-4.95299	-2.00201	-4.35931	-2.49275	-2.22052	-4.92793	-4.21311	-0.919566	-7.26627	-4.64855	-2.79828	-3.12571	-4.11983	-4.56733	-1.53969	-4.54814	-2.8384	-4.39878	-4.76882	1.67424	-0.964216	-2.62231	-1.08965	-1.86377	-1.42934	-1.32791	-3.43258	-0.679112	-1.40408	-3.51088	-3.14358	-1.86896	-2.43935	-1.43654	-1.74413	-4.06687	-1.23546	-1.12921
P30711	-1.81266	1.47494	-11.578	-11.8623	-0.234199	-11.2658	-10.4267	0.156906	-0.311156	-10.7875	-10.8882	-11.0328	-12.2983	-10.4391	-10.8162	-0.509708	-11.0077	-0.480951	-1.54687	-1.55907	-0.080831	-10.1176	-3.65239	-2.12101	-0.708111	-10.7264	-10.6279	0.231688	-0.477875	-10.8486	-3.82519	1.40454	-2.14568	-0.651828	-0.888652	-1.69891	-1.39397	-2.63047	-0.971445	-2.12689	-1.54567	0.455542	-0.0932793	-0.994345	-1.67667	-0.744593	-0.955712	-2.04354	-2.87954
P31930	-2.85649	-1.46003	-5.14485	-5.42921	-5.76186	-4.83273	-1.04738	-1.34904	-4.69087	-4.35435	-2.50154	-3.64763	-5.86515	-1.9834	-0.38417	-1.39374	-4.57461	-1.52242	-4.89217	-6.91296	-4.3128	-1.49256	-3.18532	1.10731	-4.21402	-0.889138	-1.20389	-0.116356	-4.04546	-4.4155	-4.83994	-1.8693	-1.49598	-2.95246	-2.45724	-1.75752	-3.18491	-2.01542	-2.29856	-3.99657	-2.86842	-4.4974	-2.4073	-2.90899	-1.83998	-2.31755	0.0671446	-2.08306	-2.10317
P32929	-3.84447	-7.55526	-7.90056	-8.18492	-8.51758	-7.58844	-6.74927	-3.47233	-3.18963	-7.11007	-3.36055	-7.35539	-8.62087	-2.92979	-4.14736	-7.47857	-7.33032	-7.00686	-7.64788	-9.66867	-7.06851	-3.98428	-2.75989	-0.780877	-3.28975	-3.38184	-1.88929	-2.35133	-3.69801	-1.81998	-7.59565	-2.80832	-2.62343	-2.56265	-2.56678	-3.72025	-2.44622	-4.71184	-4.06962	-2.94538	-4.36845	-3.40042	-3.79426	-1.60839	-1.48003	-1.91859	-1.70331	-1.64318	-2.02172
P34925	-0.372895	-2.13181	0.978355	-2.74518	-0.249096	1.17326	0.518869	-2.30998	0.492984	-2.27171	0.899537	0.617487	1.08674	-0.0816792	-0.728709	-0.745148	-2.44228	-0.558588	1.77654	-0.318081	-1.35332	-1.66761	0.670452	0.588835	-1.52866	0.250542	0.365444	-3.50517	0.0291571	-1.71277	-0.000343902	-0.614187	-1.38705	1.61442	-0.0574978	-0.494677	-2.11496	-0.156373	-0.706309	0.482111	0.256541	0.0895149	-0.222361	0.687339	0.118496	0.620446	-0.33576	1.5074	1.63319
P35247	-2.29529	-6.03889	-1.23728	-6.66855	-7.00121	-0.431437	-5.2329	-1.00307	-0.278088	-3.14862	-2.52653	-0.453815	-7.1045	-0.370526	-2.51352	-5.9622	-5.81395	-5.49049	-6.13151	-8.1523	-2.17882	-1.34445	-3.06531	-1.44219	-1.37485	-5.53263	-5.43417	-5.24339	-2.39876	-1.30273	-6.07928	-2.09045	-1.60182	-0.930443	-2.51596	-0.252811	-1.48398	-1.15196	-0.436695	-0.644776	-0.397836	-3.34312	-2.56704	-0.577908	-2.43748	-2.28833	-2.34384	-2.06854	-1.99623
P40818	-2.4592	-2.37454	-1.73897	-1.08026	-4.48057	-3.38592	-2.87166	-1.4716	-2.56222	-2.34293	-3.69537	-3.94034	-1.07443	-2.03024	-1.96411	-3.4927	-1.19991	-1.76969	-1.90526	-1.37346	-1.27689	-2.91897	-2.07043	-2.33376	-0.845127	-1.24551	-0.811478	-2.48914	-2.37808	-1.67475	0.79483	-0.0968694	-1.67779	-1.70866	-1.22818	-2.63197	-2.05736	0.74055	-0.857057	-0.362339	-1.69207	-1.3329	-0.194092	-0.359211	-1.36485	-1.85333	-1.56533	-1.59492	-1.84895
P42224	-2.50716	-2.34758	-7.98658	-8.27093	-8.60359	-7.67445	-6.83528	-4.93529	-2.25903	-7.19608	-7.29685	-5.36018	-8.70688	-3.15608	-0.611398	-0.629369	-1.77476	-7.09288	-7.7339	-0.367806	-3.88492	-0.609433	-5.88457	-4.34199	-2.27052	-7.13501	-7.03655	-2.14227	-6.88719	-7.25723	-7.68166	-4.29392	-2.42898	-1.07953	-1.91952	-1.86225	-3.67058	-1.63876	-2.25497	-3.0419	-2.0004	-1.94265	-1.66167	-1.96424	-1.51294	-1.53992	-2.52036	-3.70582	-1.91177
P43405	-8.87238	-9.50594	-1.97642	-1.94731	-1.91286	-9.53911	-8.69994	-9.14973	-1.51563	-9.06074	-9.16151	-1.05743	-2.51124	-8.71238	-9.08943	-9.42925	-9.281	-1.78252	-9.59856	-1.46547	-3.00252	-3.11553	-8.56872	-8.4729	-8.9204	-8.99968	-8.90121	-2.17261	-8.75185	-9.12189	-9.54633	-9.39269	-2.33206	-1.05699	-0.553486	-1.58214	-2.30618	-2.03763	-2.52935	-2.71343	-2.09083	-2.21338	-2.99156	-0.762686	-1.95905	-2.66844	-1.90709	-3.74689	-2.6542
P45880	-2.02077	-2.56437	-3.23022	-0.902312	-2.12221	-1.91948	-4.79089	-0.034821	-3.51429	-3.26481	-3.27701	-2.9677	-0.935034	-3.10275	-0.654293	-1.50404	-2.07454	-2.98874	-1.08179	-1.13038	-1.86725	-2.28874	-2.35952	-0.706465	-2.70958	-2.42723	-1.19424	1.48327	-0.721998	-3.45684	0.228793	-0.516118	-2.14072	-0.677116	-1.20898	-1.12438	-0.361526	0.448048	-1.49671	-0.362008	-2.94683	-1.26726	-1.71959	-0.852293	-1.83759	-0.394245	-0.290007	-0.958586	-0.183259
P46779	-14.7363	-15.3698	-15.7151	-15.9995	-16.3321	-15.403	-14.5638	-15.0136	-15.2612	-2.77132	-2.35854	-15.17	-16.4354	-1.42972	-0.0643241	1.22667	-15.1449	-14.8214	-1.15825	-17.4832	-2.45917	-3.66818	-4.30622	-3.28739	-1.87463	-14.8636	-4.20989	-1.47577	-14.6157	-14.9858	-1.33784	0.894973	-1.56031	-1.1431	-6.04091	-1.63948	-2.12626	-1.69017	-3.06157	-1.20645	-5.18712	-1.83158	-1.47026	-3.62564	-1.26094	-1.20758	-1.82786	-4.61428	-1.60151
P47895	-6.67588	-7.30944	-5.96488	-7.9391	-8.27176	-7.34262	-6.50345	-2.50188	-7.20076	-2.09116	-4.42329	-7.10957	-8.37505	-6.51589	-2.4222	-4.38416	-7.08451	-6.76104	-7.40206	-4.36763	-2.73297	-2.84864	-3.18827	-6.27641	-6.72391	-3.95759	-4.38588	-1.91077	-6.55536	-6.9254	-7.34983	-1.98245	-4.58143	-2.77739	-2.49353	-1.4043	-2.63956	-2.71396	-3.06222	-2.20534	-3.55715	-3.30605	-2.76178	-2.81298	-2.06544	-2.49617	-4.51101	-1.22173	-1.82064
P48740	-2.35211	-6.33034	-6.67565	-6.96	-7.29266	-6.36352	-1.78084	-5.97414	-6.22166	-2.74528	-5.98591	-6.13047	-7.39595	-5.53679	-1.98653	-6.25365	-6.1054	-0.529726	-6.42296	-8.44375	-2.63836	-5.21529	-3.53199	-2.92019	-1.48891	-5.82408	-2.57436	-0.632787	-2.90942	-2.04831	-6.37073	-1.33714	-1.45869	-1.50633	-2.05014	-1.5582	-3.24456	-1.32663	-1.26218	-2.55059	-2.80451	-0.819248	-2.37245	-1.50803	-2.07837	-0.386694	-3.18073	-2.97939	-0.981371
P50225	-7.22442	-2.06525	-8.20329	-8.48764	-8.8203	-7.89116	-3.97737	-7.50178	-7.7493	-6.30317	-7.51356	1.0852	-8.92359	-1.75435	-7.14873	-7.7813	-7.63305	-0.949596	-7.9506	-9.97139	-1.17077	-2.23453	-4.45105	-3.66383	-3.83954	-3.37351	-7.25326	-2.46791	-7.1039	-2.71106	-7.89837	-3.75627	-1.40873	-3.06566	-2.20205	-0.718063	-1.61379	-2.94633	-1.75942	-3.1283	-2.80576	-3.31475	-2.5943	-2.76481	-1.61998	-0.522474	-2.31843	-0.381858	-1.81513
P50440	0.420166	-0.554276	-1.5435	0.245307	0.039713	-0.484196	-0.311846	-6.04989	-1.34723	-0.792343	-0.391836	-3.28461	0.208649	-0.443	-1.07408	-0.295083	-1.38243	-3.82988	-0.164003	2.2085	-0.827119	0.53152	0.217447	-1.96564	-0.533501	-0.894372	-0.434657	0.0298933	-0.098284	-3.12506	-1.69203	-2.0103	-0.0531354	-0.50644	0.886647	0.16467	-1.2258	1.00694	-0.957339	1.16608	0.0298194	0.561172	-0.515865	-0.0114386	-0.736966	-0.676094	-0.681552	-0.219533	0.196683
P51648	-3.20011	1.65712	-4.17898	-4.46333	-4.79599	-3.86685	-3.02768	-3.47747	-3.725	-3.38848	-3.48925	-0.0839063	-4.89928	1.17319	-0.55779	-3.75699	-3.60874	-3.28528	-3.9263	-5.94708	-3.34692	-2.71862	-2.83361	-2.80064	2.47414	-3.32741	-3.22895	-0.970152	-3.07959	-3.44963	-3.87406	-1.78001	0.173327	-0.806034	-0.738014	0.588319	0.789748	0.625475	-1.02421	0.772171	-1.46766	-0.954728	0.0652643	4.09107	0.679586	-0.179876	-1.80342	1.04515	1.44933
P51688	-2.19063	-0.253709	-0.456954	-0.658346	1.48044	3.06117	-0.215163	1.34334	0.600458	-0.224167	0.00178471	-0.0922467	-0.315275	-2.19388	-3.09849	-1.07134	-1.17464	-0.559047	-0.483776	-1.70941	0.111212	1.03132	1.01685	1.19268	0.587698	0.288616	0.308688	-0.446047	1.30292	1.94084	0.811854	-0.606284	-0.00703228	-1.19085	-0.91759	2.70321	0.774848	0.88618	0.50329	0.000196297	-0.406866	-1.12585	-1.93025	2.30209	1.27235	1.31801	2.47197	1.69995	1.24809
P51888	0.337214	-1.9378	0.12351	-0.243457	0.0706624	0.358947	1.18358	0.516	-1.86742	-2.05792	-0.00557784	-1.19442	0.0716576	-1.23896	-0.430905	-0.571097	-1.95468	-1.59024	-0.131568	-1.37407	0.606365	-2.28752	-1.16656	0.589	0.637682	-3.55362	-2.57238	-2.38292	-0.693376	0.792212	0.484714	-7.91545	0.50006	-8.34857	-9.01963	-7.75447	-7.98553	-6.83994	-4.62852	0.0839184	0.00363298	-8.31963	-8.24762	-7.64783	0.401796	2.14882	-1.56342	-1.73896	-7.61852
P53004	-5.72239	-6.35595	-6.70126	-6.98561	-7.31827	-2.4752	-1.50737	-3.94189	-6.24728	-3.65388	-3.10721	-6.15608	-7.42156	-5.5624	-2.13571	-6.27927	-6.13102	-3.89119	-6.44857	-8.46936	-5.8692	-1.70135	-2.28606	-1.90388	-2.78755	-5.84969	-3.06178	-0.143561	-2.15485	-2.82056	-6.39634	-2.92597	-3.57958	-2.38421	-2.03333	-2.52671	-2.02118	-4.12002	-2.4415	-2.38529	-2.56235	-2.68899	-3.0268	-1.858	-1.52962	-2.4285	-1.97575	-1.90802	-2.02113
P53597	-12.4992	-13.1328	-13.4781	-0.982455	-14.0951	-13.166	-12.3268	-2.3337	-3.64864	-12.6876	-2.13157	-12.9329	-14.1984	-2.46888	-2.14387	-3.59575	-3.92579	-12.5844	-13.2254	-15.2462	-3.56861	-2.54193	-2.68966	-3.21027	-12.5473	-0.648046	-0.673571	-1.68133	-12.3787	-0.415823	-2.2811	-2.22222	-1.19642	-1.87902	-3.18299	-2.51556	-2.86506	0.0661499	-2.99967	-1.4875	-2.26752	-3.15285	-2.39528	-1.96903	-1.70476	-3.358	-2.26846	-1.25897	-1.45115
P53602	-2.00177	2.39655	1.47935	3.4621	0.595071	-0.50569	1.20866	0.235986	1.26758	-0.981174	-0.144942	2.74195	1.5274	-2.42413	-1.26373	1.5825	2.30977	0.333183	0.238059	1.3473	-2.39781	-2.79102	-4.27761	-0.629788	0.217847	1.39727	-4.42803	-1.18827	0.211448	0.476223	-3.59442	0.065254	1.18279	-5.78957	3.61006	1.06496	-5.42653	-3.35937	-0.935902	-4.66672	-0.448781	-5.76063	-5.68861	-5.08883	-4.76482	-4.71742	-2.31455	-4.49296	-5.05951
P53990	2.0545	1.58563	3.78109	3.80417	3.25999	3.02116	0.754013	2.8245	2.44387	2.41759	2.46444	1.6851	2.84648	1.36753	1.23842	1.63367	1.74984	2.1174	2.74697	1.38587	1.49034	4.07015	4.25208	3.95859	2.37422	3.95014	3.93295	3.09237	4.58971	4.87111	2.48478	2.3197	1.47521	2.94282	3.13664	2.73271	1.11912	2.92036	2.39761	2.92805	2.39203	2.84588	3.2523	2.70792	4.08149	2.8579	4.10952	4.10636	4.26902
P54578	-4.20889	-9.3679	-9.7132	-9.99756	-10.3302	-0.771172	-8.56191	-2.46833	-9.25922	-2.85151	-0.350643	-9.16802	-3.74433	-2.91614	-1.68135	-9.29121	-9.14296	-8.8195	-9.46052	-11.4813	-8.88115	-2.63903	-1.21604	-2.49442	-0.431859	-8.86164	-2.16252	-3.65906	-8.61381	-6.56393	-9.40829	-3.78529	-1.58342	-2.54332	-2.01008	-2.52927	-2.07592	-4.56376	-4.62603	-4.16631	-3.15339	-2.54065	-2.47483	-1.70967	-1.75538	-2.01932	-1.4966	-1.84348	-3.70758
P57735	-4.51597	-2.82321	-3.63087	-3.76878	-4.99383	-4.42058	-5.90297	-4.26637	-2.38603	-2.27184	-5.38187	-3.20761	-4.15511	-2.39348	-3.54209	-3.48488	-4.75811	-4.46323	-4.51652	-4.4336	-3.18133	-5.03529	-1.15422	-2.42833	-3.35699	-4.10397	-5.14646	0.019715	-4.2837	-4.15742	-3.47986	-5.3595	-8.3471	-2.45196	-2.43072	-2.28879	-2.15414	-3.0845	-3.65594	-2.86785	-2.58961	-3.10268	-3.76652	-2.23072	-1.73767	-3.95701	-0.843355	-3.03673	-1.45705
P60468	-5.29839	2.5941	-6.27725	7.53139	-6.89427	-5.96513	-5.12595	-5.57575	-2.74713	4.51256	4.82927	-5.73207	-6.99756	2.89157	4.00701	2.88498	3.77156	-0.203275	-6.02457	-8.04536	-3.66874	-4.8169	-2.43874	-4.89891	0.257674	-5.42569	-5.32723	-3.08287	-5.17786	-5.5479	-2.5292	5.74473	2.47793	2.68209	2.67836	1.83719	4.98004	1.81245	0.525858	2.66796	2.82054	2.962	2.6895	2.39928	-1.91225	-0.904061	-3.03864	2.32849	2.72842
P61254	-8.27048	-0.318096	-0.298864	-0.715466	0.088339	-8.93721	-8.09804	-8.54783	-1.62091	0.774042	1.11519	0.165529	-9.96964	0.722786	-8.48753	-1.73038	-0.754004	-8.35564	-8.99666	0.422685	-1.4239	-7.78899	-3.25368	-7.871	-0.551656	-8.39778	-8.29931	0.625771	-8.14995	-8.51999	-8.94443	-1.58643	-1.0623	-0.866762	-0.420454	-1.6345	-1.93946	-0.537106	-2.68668	-1.60906	-0.767214	-1.41253	-0.536449	-1.14966	-4.38828	-4.30447	-2.41861	-3.36503	-1.41658
P62136	-2.44449	-5.10799	-5.4533	-5.73765	-6.07031	-5.14117	-3.97487	-4.75179	-4.99932	-4.6628	-4.76357	-4.90812	-6.1736	-1.40557	-0.881005	1.24446	-4.88306	-0.779067	-5.20062	-7.2214	-4.62125	-2.64526	-1.51317	-1.90615	-2.07747	-1.69062	-1.45014	0.197533	-2.58295	-4.72395	0.0583522	-0.149394	-2.07776	-1.81172	-2.82857	-2.08871	-3.36227	-2.24415	-3.65474	-1.63497	-3.3401	-2.04947	-2.03072	-3.32497	-1.39424	-1.79251	-1.65628	-1.72948	-1.84798
P62191	-0.497269	1.03991	0.216381	-0.306491	-1.5606	0.344683	-1.02971	0.331146	0.713113	0.319461	1.02476	-0.675165	-0.822403	0.140087	0.243408	-0.661361	-0.511617	-1.08896	-0.269725	-0.310815	-0.454448	-0.595482	-0.6283	-0.592487	-0.635725	-2.21635	-1.49012	0.430321	-1.09865	-2.10705	-0.169017	-0.000156561	-0.969885	-0.2169	0.221773	-1.05666	-0.869601	-0.976088	-0.702417	-0.120416	-0.761476	-0.82093	-0.288741	0.298137	-3.35464	-0.966817	-1.20045	-0.755523	-1.09482
P62249	-15.0575	-2.88276	-16.0363	-16.3207	-11.0578	-15.7242	-6.14233	-15.3348	-15.5824	-3.26081	-3.41042	-15.4912	-16.7566	-2.92792	-1.12079	-3.78677	-15.4661	-15.1426	-15.7837	-17.8044	-4.24285	-4.72052	-2.9777	-3.78001	-3.49551	-5.03532	-15.0863	-1.02966	-14.9369	-15.307	-15.7314	-1.80725	-4.30447	-2.12862	-4.57556	-4.4427	-1.82393	-2.17006	-3.25831	-1.72578	-4.35798	-4.39252	-2.38066	-2.25737	-1.47862	-2.65229	-2.24231	-3.5814	-2.18593
P62314	-5.92033	-3.02058	-6.89919	-7.18355	-7.5162	-6.58707	-4.14178	-6.19768	-6.44521	-2.42117	-2.30428	-6.35401	-7.61949	-5.76033	-3.27891	-6.4772	-4.87238	-4.33993	-6.64651	-8.6673	-3.21147	0.0322403	-1.51823	-5.52085	-4.62008	-2.56981	-5.94917	-3.32899	-5.7998	-6.16984	-6.59428	-2.91637	-2.06317	-2.95757	-2.25206	-2.62551	-3.5886	-2.43282	-3.18725	-2.5748	-4.33394	-3.66621	-3.5004	-2.97882	-1.79993	-1.56185	-2.194	-3.27433	-1.56979
P62701	-4.27935	-1.69815	-5.25822	-5.54257	-5.87523	-4.94609	-2.5585	-4.55671	-4.80424	-1.2694	-4.56849	-4.71304	-5.97852	-1.75215	-0.366072	-4.30959	-4.68798	-4.36452	-5.00553	-7.02632	-1.83968	-1.07117	-2.42833	-1.9019	-1.80575	-2.71175	-1.75221	-0.0286484	-2.78228	-4.52887	-4.9533	-1.85015	-1.41882	-1.8225	-2.0153	-2.73189	-2.79183	-3.72415	-2.70727	-2.22813	-2.11846	-3.32809	-1.35846	-1.94016	-1.42695	-0.319341	-0.525159	-2.1673	-1.50598
P62851	-1.90152	-4.59121	-4.93651	-5.22087	-5.55352	-4.62439	-0.560064	-4.235	-4.48253	0.416641	0.453811	-4.39133	-5.65681	-0.00930765	-4.1747	-4.51452	-4.36627	-4.04281	-4.68383	-6.70462	-1.74799	-3.47616	-2.53717	0.552808	-1.00523	0.0122429	-0.831014	-2.84116	-2.36839	-0.127918	-1.19386	-1.77753	-1.29612	-2.35725	-2.17376	-0.798774	-2.29707	0.00326282	0.389243	-2.00829	0.763187	-2.78414	-1.96904	-1.90964	-1.03856	0.252897	0.222371	-0.638386	-3.22521
P62913	-3.94014	-5.61209	-5.95739	-6.24175	-6.5744	-5.64526	-4.80609	-3.29097	-2.41115	-2.03031	-2.04875	-2.69494	-6.67769	-1.9769	-3.68671	-4.28723	-5.38715	-5.06369	-5.70471	-7.72549	-5.12534	-1.37453	-4.32904	-3.90892	-5.02656	-1.82008	-5.00736	-1.3477	-4.858	-5.22804	-2.45122	-2.37853	-3.15879	-1.98932	-2.47665	-2.47534	-2.35413	-2.71768	-0.167978	-2.1609	-3.01775	-3.2372	-1.55505	-3.7874	-1.90064	-2.2163	-2.30462	-1.50489	-1.54182
P63173	-7.0014	-7.63496	-7.98027	-8.26462	-8.59728	-7.66814	-1.6139	-7.27876	-7.52628	-2.81503	-2.50027	-7.43509	-8.70057	-2.52237	-0.67742	-7.55827	-7.41002	-7.08656	-7.72758	-9.74837	-1.98601	-1.8052	-2.58421	-0.448689	-1.96611	-7.1287	-2.08049	-0.310841	-6.88088	-7.25092	-0.375588	-2.61588	-1.02384	-1.40369	-1.8882	-2.73222	-2.74099	-0.914789	-1.11587	-1.56994	-0.522025	-3.1673	-1.95822	-1.59876	-0.68166	-3.02261	0.210185	-2.08836	-1.65659
P63220	-4.9438	-5.57736	-5.92266	-6.20702	-6.53967	-5.61054	-4.77136	-2.24777	-5.46868	-5.13216	-5.23293	-5.37748	-6.64296	-4.7838	-5.16085	-5.50067	-5.35242	-5.02896	-5.66998	-7.69077	-5.09061	-0.541237	-1.34946	-0.193652	-0.718471	-1.49995	-1.57581	-3.45822	-4.82327	-1.1374	-5.61775	-2.20566	-0.870162	-1.32207	-1.78982	-2.51268	-2.9431	-3.52602	-4.08578	-1.31181	-1.28366	-3.31959	-2.0939	-1.33916	-1.28786	-0.140788	-3.89285	0.126646	0.902233
P80294	-3.62571	-5.76485	-6.11016	-6.39452	-6.72717	-5.79803	-4.09939	-5.40865	-5.65618	-2.14217	-2.44736	-5.56498	-6.83046	-4.9713	-5.34835	-5.68817	-5.53992	-5.21646	-5.85748	-7.87826	-5.27811	0.603863	1.95298	2.18455	-5.17932	0.868438	1.19529	-1.60707	-1.63353	1.43162	-0.458563	-1.41613	-0.556857	-0.136674	-1.00307	-0.801908	-1.87362	1.94176	-1.54282	-3.25891	-1.79435	-2.10111	-1.09797	-1.19911	0.996725	1.61597	1.4394	0.785656	0.918143
P82909	-12.1023	1.45887	-13.0811	-13.3655	-13.6981	-12.769	-11.9298	-2.74818	-12.6271	-0.783724	-1.28095	-12.5359	-13.8014	-1.79656	-12.3193	-12.6591	-12.5109	-12.1874	-12.8284	-14.8492	-4.43681	-0.756045	-5.85978	2.62054	-2.75885	0.79349	-0.266615	-0.0828834	-11.9817	-12.3518	-12.7762	0.678796	-1.42933	-1.3227	-1.42532	-0.071433	-0.755403	2.74284	-2.03132	-11.9328	-2.89648	-1.45058	-1.44264	-0.730542	-0.351436	-0.998573	-1.72125	-1.65413	-2.89716
P99999	-4.79906	-5.43261	-5.77792	-6.06227	-6.39493	-5.46579	-4.62662	-5.07641	-5.32394	0.278285	-0.237372	-1.90743	-6.49822	-1.48218	2.81005	-5.35593	1.12488	-4.88422	-5.52524	-7.54602	-4.94587	-1.77271	-0.0346785	-0.000259162	-0.726192	0.774677	0.57799	-0.967838	-2.40357	-0.337748	1.4715	-1.69558	-1.09068	-0.740528	-0.363333	-1.36401	-1.73892	-4.24385	-2.71698	-1.07901	-1.24637	-1.49418	-2.28579	-1.39341	1.03076	-0.309974	-0.825169	-0.280636	-0.806886
Q00325	-5.52612	-6.15968	-6.50498	-6.78934	-7.122	-0.533047	-5.35369	-5.80348	-6.051	-5.71449	-5.81525	-5.95981	-7.22529	-5.36613	-2.71945	-6.08299	-5.93474	-1.07296	-6.2523	-8.27309	-5.67293	4.17315	1.05154	-5.12665	3.02283	0.20804	0.466146	0.379087	-1.5766	-5.77564	0.0526729	-1.64932	-0.419942	-1.30877	-1.46057	-1.76311	-2.05015	-0.797533	-1.5596	-1.26608	-1.21201	-1.98284	-1.17753	-1.29729	1.43094	-2.11875	1.09927	-0.892959	1.04215
Q01130	-4.36104	-1.24481	-0.345764	-0.72781	-2.91133	-5.02777	-4.1886	-4.63839	-4.88592	-2.49017	-2.28123	-4.79472	-6.0602	-0.571442	-4.57809	-3.95297	-4.76966	-4.4462	-3.40928	-7.108	-4.50785	-3.03322	-4.05738	-1.33818	-4.40906	-4.48833	-3.19344	-1.95566	-4.24051	-1.74642	1.3282	-0.0406008	-1.96174	-1.87644	-1.24605	-0.626721	-2.12765	-1.73915	-0.784681	-2.51552	-2.36903	-2.26558	-0.869816	-3.27803	0.316602	-0.692117	-1.43061	-1.25477	-2.00747
Q01523	-3.31249	-4.58239	-4.92769	-5.21205	-5.5447	-4.61557	-1.72459	-1.51223	-4.47371	-4.13719	-4.23796	-4.38251	-5.64799	-1.78825	-1.37308	-1.32435	-4.35745	-4.03399	-4.67501	-6.6958	-1.88558	-0.138369	-1.61077	-1.11259	-1.91603	-1.80213	-1.39662	-3.78689	0.654967	-2.12849	-4.62278	-2.40203	-1.89747	-2.82516	-2.53924	-2.50017	-2.28256	0.0715775	-1.42755	-3.20009	-0.976853	-2.80172	-2.33547	-2.94173	-1.61894	0.151185	-2.08562	-1.32883	-0.14954
Q02241	-5.95942	0.565249	0.103785	-1.29784	-2.52271	-6.62615	-5.78698	-6.23677	-6.4843	-6.14778	-6.24855	-0.110338	-1.29769	-5.79942	-2.58991	-0.688754	-1.21217	-2.61157	-6.6856	-8.70638	-2.01128	0.200377	-5.65576	-5.55994	-6.00745	-6.08672	-2.31635	-5.34805	-1.97098	-6.20893	-6.63337	-3.36756	0.630739	-0.250394	-0.980198	-0.952634	-0.243987	-1.49193	-1.38315	-0.484209	-1.45641	-0.518456	-1.04541	-0.836604	-1.0904	0.108065	-2.131	-0.990462	-1.23018
Q03252	-5.30254	-3.58071	-6.28141	-6.56576	-6.89842	-5.96928	-5.13011	-5.5799	-5.82742	-1.64101	-2.41359	-3.6401	-7.00171	3.3269	-2.88431	-5.85942	-2.88447	-5.3877	-6.02872	-8.04951	-5.44935	-2.52999	-3.27164	-3.30088	-2.48837	-2.56764	-3.27651	-2.60901	-5.18202	-5.55206	-1.01441	-1.65772	0.0853697	-1.57405	-5.02802	-0.578676	-3.5784	-0.399301	-2.20659	0.522704	-4.18353	-2.23973	-1.01156	-1.37966	-3.00349	-3.77018	-3.42243	-3.20284	-1.05549
Q07507	0.399332	-1.21795	-0.140356	0.734332	-0.0984638	0.224224	-0.508321	0.623038	0.492469	-0.452619	-0.521963	-1.12869	0.0450883	-0.123426	-2.32979	-0.0101939	0.180437	0.592722	0.519612	0.474326	0.830343	2.63715	0.847043	0.875987	1.48578	2.72863	3.01035	-2.12431	2.26124	1.6206	-1.51082	-0.326403	0.863524	0.285625	0.830664	1.19677	1.51569	1.33047	1.0583	0.715535	0.654689	-0.296541	1.40608	1.74545	3.58259	4.69743	1.03306	0.325458	2.34646
Q08211	-6.93392	-1.52831	-7.91278	-4.07975	-8.52979	-7.60065	-6.76148	-7.21127	-2.95333	-7.12228	-7.22305	-2.47517	-2.02922	-6.77392	-3.30135	-5.18183	-7.34254	-7.01908	-7.6601	-9.68088	-3.23782	-2.66193	-1.148	-3.7146	-1.46958	-2.05314	-2.34825	-1.11502	-6.81339	-7.18343	-7.60786	-3.01755	-3.56238	-0.1886	-3.33872	-1.6169	-2.27658	-3.02653	-1.27022	-2.23529	-1.42476	-3.28305	-4.52104	-2.78496	-2.11329	-2.13174	-2.21986	-2.91114	-1.75533
Q10588	-4.48088	-5.11444	-5.45975	-5.7441	-6.07676	-4.00278	-1.59612	-4.75824	-5.00576	-2.47405	-4.77001	-4.91457	-6.18005	-4.32089	-0.992789	-5.03775	-2.47221	-0.570242	-5.20706	-7.22785	-1.1229	-2.05118	0.0820821	-2.98534	-4.52891	-1.47954	-0.95075	-4.31894	1.0004	-1.81035	-4.11763	-2.06448	-1.65265	-1.63427	-2.15179	-1.12422	-1.12023	0.378402	-1.36365	-0.359344	-1.55985	-2.51466	-2.34347	-3.60374	-0.774758	0.565851	-2.02996	-1.3103	-1.00185
Q13228	-1.30531	-0.541752	-0.0193286	0.0454833	0.487941	-0.39898	-0.377699	-1.24511	-0.655076	-1.1367	-0.795247	-0.791802	0.162901	-2.12692	-1.82414	-1.20547	-1.26609	-0.667669	-0.265199	-0.386548	-0.82435	-0.376815	1.10661	1.38496	-0.412103	1.20221	1.46137	-0.14892	0.320737	1.3801	0.122366	0.124104	0.061068	0.225335	0.101596	-0.158564	-0.586007	-0.165301	-1.45939	-1.54082	-0.619811	0.268325	-0.0762984	0.362216	0.628918	0.107715	1.69246	1.84311	2.11334
Q13347	-1.77091	-8.13529	-6.0581	-8.76495	-3.05298	-8.16847	-7.3293	-1.57473	-8.02662	-7.6901	-7.79087	-7.93542	-1.87935	-2.1355	-7.71879	-3.5036	-7.91036	-7.5869	-8.22792	-1.29057	-7.64854	-4.27331	-3.98808	-7.10226	-2.57786	-7.62903	-4.14437	-2.51419	-7.38121	-7.75125	-8.17568	-2.49023	-2.74783	-2.25897	-2.90272	-1.67192	-2.62513	-2.32446	-3.31168	-4.11322	-2.73265	-2.56052	-2.16051	-4.57706	-1.50578	-3.5385	-3.02218	-4.85194	-2.12283
Q13361	-4.59242	-0.232828	-5.57128	-5.85564	-6.18829	-5.25915	-1.58596	-1.70124	-0.699965	-4.78078	0.358934	-2.58157	-6.29158	-2.99457	-4.80947	0.125291	-0.278707	-4.67758	-5.3186	-7.33938	-0.867946	-4.11093	-4.28876	-3.73478	-4.64044	-0.63153	0.446616	-4.43047	-4.47189	-4.84193	-5.26637	-1.00196	-1.65831	-1.69456	-1.81817	-1.10506	-1.80454	-1.68101	0.20227	-0.766189	-0.867258	-2.06082	-2.08157	-2.15067	-1.26741	-1.42675	-2.53716	-1.95097	-1.73856
Q13444	-2.97173	-3.53475	-1.48722	-4.08623	-5.3614	-3.22737	-2.05268	-3.05645	-4.07249	-3.6455	-3.50149	-1.56682	-1.89193	-2.86996	-2.55603	-4.57564	-3.85385	-3.20868	-3.95808	-4.12864	-1.77114	-2.88122	-2.25023	-2.98666	-1.16149	-3.18978	-11.2733	-1.09468	-4.42618	-1.42878	-0.510181	-2.9743	-11.6489	-12.1979	-3.91512	-11.6038	-11.8349	-4.36439	-3.24262	-11.0751	-3.75778	-3.55826	-3.92559	-3.87584	-11.1732	-11.1258	-10.7921	-3.62827	-11.4679
Q13563	-9.45746	-10.091	-3.09611	-3.38279	-11.0533	-10.1242	-9.28502	-9.73481	-1.24395	-9.64582	-9.74659	-0.821915	-11.1566	-9.29746	-9.67451	-10.0143	2.02147	1.54277	-10.1836	-12.2044	-3.49712	-0.354915	-2.57425	-8.82064	-9.50548	-2.89857	-9.48629	-2.29311	-9.33693	-9.70697	-10.1314	-2.14873	-1.1998	-1.6485	-1.72183	-0.640229	-4.63269	-3.25534	-9.05858	-0.200554	1.95895	-1.64137	-1.50002	-0.54917	-1.32963	-0.356968	-1.75491	-1.65597	-1.5782
Q13838	-3.47926	-5.76368	-6.42515	-6.7095	-7.04216	-6.11302	-5.27385	-5.72364	-5.97117	-1.4991	-5.73542	-3.44207	-7.14545	-5.28629	-1.85322	-2.80656	-5.85491	-5.18744	-6.17246	-8.19325	-3.96071	-2.44725	-3.62038	-5.04681	-4.96533	-5.57358	-4.37049	-1.21995	-5.32576	-5.6958	-2.86338	-3.04374	-1.90189	-2.74045	-2.05765	-1.70763	-2.63444	-3.60432	-2.85413	-4.18152	-4.76268	-3.19478	-2.83226	-1.80761	-1.51328	-2.91732	-3.18027	-3.00157	-1.94175
Q14152	-1.14067	-1.23962	-2.08122	-3.11719	-2.24028	-1.92767	0.476198	0.563339	-1.19022	-0.34199	-3.88429	-3.18435	-3.20718	-2.14347	-2.44476	-2.27578	-1.74098	-4.31646	-2.376	-2.33605	-4.45848	-1.69152	-2.84616	-1.39541	-2.03027	-2.13349	-2.85863	-1.03941	-2.28349	-1.9194	-0.581908	-5.96979	-5.85393	-6.40291	-7.07397	-5.80881	-6.03987	-2.28001	-5.0506	-3.44965	-3.25275	-6.37397	-6.30196	-5.70217	-5.37817	-2.49101	-3.1046	-4.09708	-5.67286
Q14258	-6.46049	-3.03037	-2.2744	-2.13593	-1.77662	-7.12722	-6.28805	-6.73784	-2.24145	-6.64885	-6.74962	-6.89417	-0.90078	-1.31063	-4.18917	-2.94183	-6.86911	-6.54565	-2.71838	-0.388994	-0.217967	-1.72574	-6.15683	-6.06101	-6.50851	-6.58778	-6.48932	-2.19413	-6.33996	-6.71	-7.13443	-1.4723	-2.46531	-2.09754	-1.53255	-2.16259	-2.15623	-1.91219	-2.29092	-3.80416	-1.97901	-2.23112	-2.22471	-1.95585	-1.42414	-1.43088	-3.41789	-1.49129	-1.89351
Q14451	-5.80428	-6.43783	-6.78314	-7.0675	-7.40015	0.524708	-0.00237663	1.41128	-6.32916	-1.16021	-6.09341	-6.23796	-7.50344	-1.41902	-1.33211	0.203794	-6.2129	-2.20067	-6.53046	-8.55124	0.902524	-5.32279	-5.50062	-4.44348	0.124332	-5.93158	-5.83311	-4.94442	2.08592	-6.05379	-6.47823	-2.10056	-1.23171	-1.19097	-2.34136	-0.243892	-0.691604	-2.54183	-3.21606	0.366066	0.493271	-1.75228	-2.40562	-2.29703	-1.65514	-0.868168	-1.53294	-3.86564	-1.52093
Q14525	-2.08576	-1.4338	-2.61538	-3.08781	-2.51549	-1.88301	-2.20294	-1.12924	-1.52691	-5.57619	-3.12217	-3.22608	-4.09741	-2.57336	-2.06836	-3.84215	-5.14742	-2.64753	-4.14013	-4.29407	-4.45653	-4.70274	-0.663463	-0.629523	-1.60525	-2.57494	-2.47458	0.141392	-3.91872	-3.08036	-1.30015	-2.0739	-4.09901	-2.23911	-3.29781	-2.63348	-8.46476	-7.31917	-7.47549	-7.70495	-7.72685	-8.79886	-8.72685	-8.12707	-0.278855	-3.05865	0.176806	-2.18146	-1.21995
Q15303	-1.48244	-7.92524	-8.27055	-8.5549	-8.88756	-7.95842	-3.36929	-7.56904	-3.54544	-7.48005	-7.58081	-7.72537	-8.99085	-2.96577	-7.50873	-7.84855	-3.16456	-7.37684	-8.01786	-10.0386	-7.43849	-4.26757	-1.85338	-3.32863	-2.4895	-2.72172	-3.9425	-4.4042	-7.17116	-3.09316	-4.03531	-2.50002	-1.99119	-2.83778	-2.17291	-3.29041	-2.62301	-1.65986	-1.05511	-2.55332	-3.66684	-3.60562	-2.86671	-1.69595	-4.13297	-2.01204	-2.16254	-2.21794	-2.41511
Q15631	-2.13514	-3.29709	-9.55702	-9.84138	-10.174	-9.2449	-1.78052	-8.85552	-9.10304	-8.76652	-8.86729	-9.01184	-10.2773	-3.03609	-0.740284	-0.513492	-8.98678	-8.66332	-9.30434	-11.3251	-8.72497	-2.20111	-0.260865	-0.945438	-8.62619	-8.70546	-1.24877	-0.943038	-8.45763	-8.82767	-9.25211	-3.20538	-1.90043	-2.92957	-2.12519	-2.49153	-2.11772	-0.538459	-0.517452	-2.92255	-2.88011	-2.76338	-2.35934	-2.10674	-3.07419	-0.381457	-1.09993	-2.13302	-2.11992
Q16625	-5.61416	-1.24046	-3.73138	-1.6027	-2.61424	-6.28089	-2.52349	-5.89151	-3.97491	-0.158779	-1.15855	-2.46395	-7.31332	-1.83194	-3.07466	-0.931813	-4.00276	-5.69932	-6.34034	-4.091	-5.76097	-5.13267	-5.3105	-5.21468	0.0909402	-3.32426	0.730405	-1.73355	-5.49363	-5.86367	-6.2881	-1.32588	-0.821788	-1.12727	-1.97405	-0.47243	-1.78526	-2.63028	-2.68383	-1.50384	-0.26689	-3.52491	0.956002	-0.618204	-0.347409	-3.8687	-1.57838	-2.33189	-0.679983
Q5JTV8	-1.17485	-3.71434	-1.8532	-2.4843	-0.989857	-5.40204	-4.56287	-5.01266	-5.26019	-0.929793	-0.681753	-1.72381	-6.43447	-3.72597	-1.46239	-5.29218	-5.14393	-0.0357358	-0.50091	-7.48227	-3.18157	1.22105	-4.43165	-4.33583	-1.70127	2.28521	-4.76414	-0.547025	-4.61478	-4.98482	-0.0188833	0.678105	-1.98923	-3.04405	-1.48116	0.212146	-2.53759	-4.18011	1.25207	-2.03453	-2.60707	-2.92051	-0.928697	-2.24443	-0.199765	-2.06289	0.970666	-1.18626	-2.18124
Q5T4S7	-2.83065	-2.43742	-3.92413	-2.46073	-2.70435	-2.19189	-2.70837	-2.72955	-2.34492	-3.17491	-2.67514	-2.20882	-2.25166	-4.48334	-4.16521	-3.82237	-2.59411	-2.74427	-1.51437	-2.45499	-2.28209	-3.12155	-3.00845	-4.00013	-2.55132	-3.611	-4.8851	-2.79734	-2.88644	-3.6023	-2.11058	-1.71072	-6.46415	-7.01313	-1.84426	-6.41903	-6.65009	-5.5045	-5.66082	-5.89028	-5.91218	-6.98419	-5.20033	-6.3124	-5.98839	-5.94098	-5.60726	-5.71652	-6.28308
Q5VT79	-4.66778	-6.41368	-3.94719	-7.04334	-7.376	-6.44686	-3.38706	-6.05748	-6.305	-2.15877	-1.45772	-4.40647	-7.47929	-4.26806	-0.625545	-6.337	-1.45469	-5.86528	-6.5063	-8.52709	-5.92693	-3.56471	-1.97299	-5.38065	-0.606413	-5.90742	-5.80896	0.509957	-3.78057	-6.02964	-2.36922	-2.00839	0.179352	-0.211957	-0.830199	-1.74427	-4.1475	-0.726969	-5.38124	-0.201906	-0.492158	-3.52542	-2.41079	-0.357355	-1.23937	-3.41368	-0.681581	-4.60816	-1.27781
Q68CK6	-3.90327	-4.53682	-1.50356	0.274417	-5.49914	-4.57	-1.40532	-4.18062	1.56562	-3.89696	-4.1924	-4.33695	-5.60243	-3.18719	-4.12032	-0.842399	-4.31189	-3.98843	-4.62945	-6.65023	-4.05008	-0.402785	-2.81879	-3.50379	-3.9513	-0.55991	-0.188332	-1.53875	-3.78274	0.593562	-4.57722	-0.264489	0.602178	0.298449	-1.92557	-1.37013	0.873189	-0.776149	-1.45342	2.01895	-1.19608	-0.923959	-1.7085	-0.590796	-1.60034	-1.48884	-3.45083	-0.984516	-1.36888
Q695T7	-4.33957	-4.97313	-5.31843	-5.60279	-0.554975	-5.00631	-4.16714	-0.329817	0.519163	-4.52794	-4.6287	-4.77325	-6.03874	-0.149099	-4.55662	-4.89644	-4.74819	-4.42473	-0.251101	-7.08654	-4.48638	0.11301	0.0543886	1.24329	-0.621373	1.41512	0.520898	-0.878256	-4.21904	0.427388	-0.0129667	-1.6669	0.384293	0.0724469	-0.858129	-0.880862	-0.833166	-1.32024	-1.92586	-0.28814	-0.231334	-1.45872	-0.849589	-0.913361	-0.300454	2.09564	-0.441437	0.123225	0.0927823
Q6EMK4	7.35404	5.86802	6.28083	6.23131	6.15599	7.34119	6.47966	7.62458	6.72496	6.45076	6.50795	6.88713	5.70416	6.47662	5.99035	7.32402	6.31246	6.3453	5.5565	5.32298	6.67483	8.4432	7.7295	8.1524	7.96649	6.99988	7.41572	7.06602	8.18782	8.42688	7.45706	5.36158	6.66159	7.13119	5.74372	8.65547	6.56604	7.10764	7.17789	7.46315	6.70604	6.49564	5.80961	6.86496	8.70788	7.43179	7.93976	8.40346	8.43093
Q6ZWJ1	-4.06185	-4.6954	-2.90441	-5.32506	-5.65772	-4.72858	-3.88941	-4.3392	-4.58673	-4.0505	-4.35098	-1.1937	-5.76101	-3.12701	-4.2789	3.58689	-4.47047	-4.14701	-4.78803	-6.80881	-4.20866	-3.58036	-3.75819	-3.66237	-4.10987	-4.18914	-0.746332	-0.519046	-3.94132	-4.31136	0.819183	-1.21729	-1.15842	-1.35566	-1.38926	-1.47522	-1.23027	0.552338	-3.40241	-1.40619	-2.6733	-1.99444	-0.0817156	-2.60493	-1.31175	-0.84819	1.26909	-3.71867	-1.26489
Q7L5L3	-2.81876	-3.84872	-3.6174	-3.88182	-4.69093	-3.35571	-2.43492	-2.84988	-3.04939	-2.12663	-3.6718	-4.2505	-5.68269	-2.04592	-4.93724	-2.85208	-2.71684	-4.59156	-4.51195	-4.85842	-4.61818	-4.90555	-1.60714	-3.0936	-3.97526	-4.48732	-1.96	-2.93902	-0.743594	-2.20262	-2.35112	-2.52682	-3.99212	-2.72457	-2.19147	-0.885971	-2.8346	-0.0645233	-0.163861	-1.51921	-2.07455	-2.93182	-2.4185	-0.882493	-1.73109	-3.24099	-1.60795	-3.12399	-0.59629
Q7Z4H3	-1.62612	-1.94344	-2.29892	-3.19875	-2.85918	-0.579998	-2.71653	-2.20626	-2.39735	-0.243526	-0.830673	-2.19592	-3.74085	-1.90994	-0.195418	-2.46542	-3.26199	-2.15807	-2.30687	-2.21865	-2.28582	0.238407	-2.76723	-2.55448	-3.35952	-1.27435	-0.749726	-4.08541	-2.50776	-3.50282	-1.0029	-1.48427	-10.4918	-1.22558	-11.7118	-10.4467	-10.6777	-9.53214	-9.68846	-9.91793	-0.222535	-11.0118	-10.9398	-0.0954091	-10.016	-3.84928	-9.6349	-1.03626	-10.3107
Q86UX7	-1.58899	-4.14289	-2.7195	-3.02393	-3.73277	-2.33435	-0.523082	-0.648946	-1.77732	-1.07461	-1.18309	-2.32084	-1.95933	-1.86475	-1.79234	-2.10524	0.0977328	-0.541549	-0.804353	-1.9268	-2.29736	-8.14091	-1.41317	-1.6413	-2.24884	-1.59556	-1.83042	-0.541669	-1.88178	-1.61996	-0.90912	-2.44359	-9.02685	-7.37538	-10.2469	0.156055	-2.77708	-0.83759	-2.64192	0.185795	-8.47489	-9.5469	0.297345	-8.8751	-2.43022	-8.50369	-8.16996	-8.27923	-8.84578
Q86X76	-2.7752	-9.01515	-9.36045	-9.64481	-9.97746	-9.04833	-1.5599	-8.65894	-8.90647	-8.56995	-8.67072	-8.81527	-10.0808	-8.22159	-8.59864	-1.95929	-8.79021	-8.46675	-9.10777	-1.86412	-8.5284	-2.98489	-0.855706	-1.39576	-8.42962	-4.46293	-8.41043	-2.09605	-8.26106	-0.594639	-2.0766	-1.45752	-1.52912	-1.2312	-1.14198	-1.80591	-1.63853	-0.818715	-3.88627	-1.90772	-1.62957	-2.40857	-0.750177	-1.25644	-0.681317	-3.64511	-1.47669	-1.59209	-1.30261
Q86Y78	-5.87861	-1.96235	-6.85747	-7.14183	-7.47448	-2.46869	-2.6608	-6.15596	-6.40349	-6.06697	-6.16774	-6.31229	-7.57777	-5.71861	-6.09566	-6.43548	-6.28723	-0.633793	-6.60479	-8.62558	-1.79967	-5.39712	-1.63561	-0.623122	-5.92664	-6.00591	-3.22091	-4.51351	-0.149689	-6.12812	-6.55256	-2.05361	-1.35184	-0.0518889	-1.72129	-0.374673	0.0270977	-1.59791	-2.42283	-1.03766	-2.12371	-1.27612	-2.40462	0.127354	-1.23031	-1.1065	-1.64148	-1.64775	-0.86837
Q86YD3	-3.05127	-3.68483	-4.03014	-4.31449	-4.64715	-3.71801	-1.2064	-2.67053	-3.57616	-3.23964	-3.34041	-3.48496	-4.75044	-2.89128	-3.26832	-3.60815	-3.4599	-3.13643	-3.77745	-5.79824	-0.338541	-0.331576	-0.829133	0.319114	0.67791	-0.00400954	0.0151854	-0.518633	0.396614	-2.37627	0.226155	1.19526	-1.84475	-1.53538	-1.96412	-1.64407	-1.67492	0.144841	1.84125	-1.23312	-1.37717	-2.67712	-1.49111	-2.2888	-0.820009	-0.787193	-1.12307	-0.69952	-0.269378
Q8IV08	1.39349	-2.12362	-2.4172	-0.35332	-2.48751	-0.0198368	0.801018	1.88371	-1.01645	0.986066	0.537481	0.0354751	-0.942706	1.66981	0.469308	0.37845	-0.627103	-0.406899	-4.26402	-0.467343	0.935715	2.35877	1.99692	1.64106	1.6846	1.22243	1.2512	0.491467	2.95811	2.00734	1.8783	0.22755	0.166887	-0.142384	1.08174	2.47745	-1.24964	2.85723	1.96448	3.02436	1.72432	1.5615	-0.244878	1.42326	2.45651	1.37102	3.21525	2.01075	2.34122
Q8IWW6	-2.79998	-2.64375	-2.38066	-3.32564	-3.18466	-2.01887	-2.4995	-1.77355	-2.05792	-2.20702	-2.379	-1.40089	-0.576385	-0.544491	-3.28075	-3.04494	-2.36828	-0.819861	-2.02293	-1.28968	-1.45424	-1.75925	-0.811106	-3.17042	-2.12128	-1.71145	-2.275	-2.27663	-2.47644	-2.27018	-1.30292	-1.3528	-2.48627	-2.63324	-1.42594	-3.92923	-2.04914	-2.20351	-0.611461	-3.40048	-1.58991	-3.18182	-4.42238	-3.82259	-3.49859	-3.45118	-3.11746	-1.13226	-3.79328
Q8IY42	-4.88557	-5.51912	-0.878264	-1.40766	-2.59654	-5.5523	-4.71313	-5.16292	-1.50309	-5.07393	-5.1747	-5.31925	-2.84788	-4.72557	-5.10262	-3.90774	-0.811022	-3.46021	-5.61175	-1.40374	-2.84632	-2.59206	-4.58191	-1.67883	-4.93359	-5.01286	-4.9144	-4.72362	-4.76504	-5.13508	-5.55952	-2.32427	-2.09617	-1.44367	-0.500112	-1.81466	-2.25831	-2.20203	-1.49977	-1.78835	-1.8122	-3.99075	-1.97084	-0.399297	-1.78838	-2.4319	-2.20538	-2.92815	-2.12208
Q8N130	-1.7533	-2.44215	-2.25074	-1.22227	-1.78197	-2.66779	-1.36233	-1.61599	-2.26393	-1.67257	-1.33931	-1.91901	-1.75044	-2.68213	-2.11276	-2.03896	-2.25	-1.66023	-1.70806	-2.48762	-2.74007	-1.7816	-2.0314	-1.97563	-2.28145	-1.75589	-2.22642	-1.53945	-2.72565	-2.23721	-1.59779	-4.31907	-2.51527	-1.73379	-1.45612	-4.479	-1.85936	-3.56447	-1.61426	-3.95025	-0.710572	-1.00832	-1.49433	-0.377001	-4.04836	-4.00095	-3.66723	-3.73261	-4.34305
Q8N8N7	-2.26591	-1.69069	-1.39252	-2.11288	-3.03176	-1.21506	-1.56594	-1.45466	-0.897841	-1.06324	-2.8251	-2.13702	-2.76273	-2.67697	-1.64099	-2.26694	-1.7571	-1.36922	-3.07599	-3.26032	-1.19803	-1.8453	-4.81766	-0.648464	-2.26033	-1.74719	-4.29489	-1.18386	-4.30815	-1.37608	-4.0942	-0.881597	-1.94283	-2.34591	-2.8349	-1.69469	-1.95381	-2.96323	-0.82051	-1.20495	-1.75517	-1.86414	-2.61282	-1.73834	-1.1737	-0.462228	-0.680297	-0.446661	-1.26095
Q8NCH0	-2.38814	-2.30741	-2.38048	-2.81491	-2.05513	-2.16372	-4.3712	-2.47853	-4.18069	-3.63109	-2.18659	-2.90435	-2.02925	-3.03173	-4.94166	-3.81307	-1.60453	-3.49961	-3.17218	-1.94422	-3.71358	-2.66254	-2.73382	-4.05781	-1.60286	-2.54479	-4.03587	-0.81335	-2.71688	-3.12135	-2.55209	-6.24911	-6.13325	-6.68224	-1.76824	-6.08813	-2.58519	-4.08958	-3.97753	-2.55762	-3.01602	-2.96487	-3.35473	-4.12698	-5.6575	-5.61009	-5.27636	-5.38563	-5.95218
Q8NFU3	0.141687	-1.37157	-1.62563	-0.867949	-1.77215	-2.06547	0.530108	-0.611246	0.644828	0.000292894	-1.36188	-1.86121	-1.10656	-0.0922503	-3.83421	0.225242	-3.68213	-2.27877	-0.713899	-0.390941	1.11268	-0.207082	-0.502587	0.723896	-0.505314	1.87468	1.63946	0.35344	0.0296731	0.0242863	-1.1277	0.209318	-0.092793	-1.60657	-0.0801652	-0.552871	0.0863592	0.997041	0.97303	0.967741	1.13396	-0.637621	-0.907357	-0.641214	-0.932145	2.29469	0.190894	1.23405	0.649793
Q8NFY4	-0.909568	-7.32823	-7.67353	-7.95789	-8.29054	-7.3614	-6.52223	-6.97202	-7.21955	-6.88303	-6.9838	-7.12835	-8.39383	-2.79665	-1.13646	-7.25154	-7.10329	-6.77983	-7.42085	-9.44164	-2.65391	-1.75677	-4.28769	-1.59384	-1.12225	-2.22689	-1.56036	-0.960382	0.102151	-3.78181	-7.36862	-3.24647	-2.05193	-2.56935	-2.61447	-2.1743	-2.20141	-2.33861	-3.97617	-2.55422	-2.56081	-2.92995	-2.68946	-2.70708	-1.39365	-2.75541	-2.04515	-0.562532	-0.701031
Q8TDY8	-4.56841	-3.82757	-2.07763	-3.13179	-3.05713	-4.26221	-1.57666	-3.95826	-2.78989	-1.38564	-2.37613	-1.42	-5.1081	-2.07519	-1.85627	-2.82411	-1.99566	-1.25613	-4.44443	-4.15463	-1.64102	-1.43234	-1.63203	-3.38009	-2.46118	-2.8605	-1.73544	-3.90884	-2.91318	-3.38139	-1.83814	-1.88897	-1.52682	-3.81211	-1.9872	-0.471689	-0.800148	-2.32451	-1.48394	-3.38305	-1.49717	-3.18194	-2.06735	-1.77159	-1.63398	-1.92196	-1.92223	-1.64536	-1.93309
Q8WUF5	-5.69756	-2.19041	-6.67642	-6.96077	-7.29343	-6.36429	-5.52512	-5.97491	-6.22244	-3.14902	-0.591941	-3.44773	-3.9489	-3.76519	-3.74957	-2.40444	-6.10618	-5.78272	-6.42374	-8.44452	-2.82824	-2.36537	-4.0023	-3.34382	0.287873	-5.82485	-5.72639	-2.10734	-5.57703	-5.94707	-1.64962	-0.35022	-2.34907	-3.56281	-2.43775	-2.88683	-2.57067	-5.14235	-4.53183	-1.87008	-3.40875	-2.70334	-1.2783	-2.39987	-4.37567	-3.13763	-3.81905	-4.19777	-1.71369
Q92520	2.8664	1.13393	1.81376	1.62875	2.20444	2.86261	3.50726	2.01704	1.88967	1.90124	2.10262	2.96073	1.57766	0.934209	0.725806	1.02161	1.08695	2.63648	1.82415	1.73955	1.91303	2.6142	2.6633	2.76791	1.82974	2.37089	2.46487	0.99724	2.12322	2.74073	0.959847	1.59135	1.9627	2.3158	1.72964	2.7669	2.01272	1.3366	1.46276	2.38425	1.73331	2.59551	2.55599	2.45865	3.49912	3.31807	2.14914	2.31704	2.93139
Q92630	-2.3139	-5.34988	-5.69519	-5.97954	-6.3122	-5.38306	-4.54389	-4.99368	-1.54367	-3.24715	-5.00546	-5.15001	-6.41549	-3.08273	-4.93338	-5.2732	-3.68356	-3.60388	-5.44251	-7.46329	-4.1575	-3.7979	-2.72379	-2.82463	-4.76435	-2.31944	-1.77918	-3.35	-4.05717	-2.39248	-5.39027	-1.98246	-2.8541	-2.58169	-2.86846	-3.80918	-2.35026	-1.2529	-1.85457	-1.23229	-2.7401	-3.45296	-2.87386	-3.87368	-4.08329	-2.29397	-2.20896	-3.65728	-0.645964
Q92841	-5.73046	-1.66586	-6.70932	-4.44662	-7.32633	-6.39719	-1.3677	-6.00781	-6.25534	-4.73087	-6.01959	-3.03901	-7.42962	-5.57046	-2.16059	-6.28733	-4.30169	-5.81562	-6.45664	-8.47742	-3.03313	-2.16128	-1.24263	-5.33098	-2.8168	-5.85775	-5.75929	-1.68152	-5.60993	-5.97997	-1.62276	-1.02553	-2.78357	-2.48814	-2.98562	-4.17212	-3.56137	-2.53811	-3.94688	-4.06501	-3.55427	-2.84582	-3.54387	-2.79122	-1.65475	-4.7361	-1.76558	-2.45123	-1.72357
Q92845	-3.95556	-4.58912	-2.56134	-5.02747	-5.55144	-4.6223	-3.78313	-4.23292	-0.565634	-1.13793	-0.883772	-1.94395	-5.65473	-0.810315	-4.17261	-2.29654	-1.44178	-0.787178	-4.68174	-6.70253	-4.10237	-3.47407	-1.72974	-2.15973	-4.00359	-4.08286	-3.9844	-3.38939	-0.12787	-0.912508	-4.62951	-1.3105	-1.49643	-2.59017	-2.47375	-1.12744	-1.94513	-0.161399	-1.26254	0.13542	-0.497788	-3.35145	-1.92629	-1.23238	-2.26269	-2.0335	-2.11308	-2.15571	-1.51451
Q92882	-0.600474	0.710368	-0.345126	-0.986645	-5.39026	-4.46112	-0.498212	-4.07174	-4.31926	-3.98275	-4.08351	-0.252942	-5.49355	-3.63439	-4.01143	-4.35125	-4.203	1.20906	-4.52056	-6.54135	0.0364165	-1.75438	-0.856428	-1.71934	-2.13773	-2.40648	-3.82322	1.14497	-0.725622	-2.73532	-0.241846	-0.945473	-0.611957	-1.34002	-0.993355	1.08356	-0.318545	-0.589906	1.05719	-1.67849	-0.722798	-0.756174	0.0690414	-0.822942	-1.22659	-0.659559	0.534843	-0.554269	-1.86951
Q969X1	-6.00221	-6.63577	-6.98108	-7.26543	-7.59809	-6.66895	-5.82978	-3.40529	-3.18471	-3.72275	-6.29135	-6.4359	-7.70138	-5.84222	-4.01153	-2.73236	-6.41084	-6.08738	-6.7284	-8.74918	-6.14902	-0.0868545	-3.33026	-1.36816	0.012346	-6.12951	-6.03105	-0.181238	-0.323744	-2.30819	-6.67616	-2.10803	-1.39119	-2.32067	-3.11346	-2.64021	-2.23312	-2.32596	-5.15944	-5.8328	-1.65042	-2.61222	-2.27966	-1.9043	-2.40989	-1.40192	-1.92632	-0.795724	-0.444798
Q96CG8	0.318882	0.426486	0.102982	0.137596	0.948304	-0.415002	-1.55399	-0.0993119	-0.874495	-2.99986	-2.86858	0.0536465	0.241325	-0.356867	-2.31757	-0.296972	-0.441831	-2.60916	-0.294258	0.836236	-3.38555	1.15433	0.786953	-0.409332	-0.114732	-1.42997	-2.19738	-3.0519	0.21095	-3.45423	-0.0487394	-0.28101	-0.0503557	-0.243605	-0.611774	0.267377	1.86572	-0.229057	0.380871	0.447813	-2.6901	-0.0590204	-0.285559	-0.802586	1.25313	1.2566	-1.21444	0.479614	1.23335
Q96CM8	-7.49516	-2.46644	-8.47402	-8.75837	-9.09103	-8.16189	-4.93365	-7.77251	-2.23577	-7.68352	-3.7363	-7.92884	-9.19432	-3.92923	-4.70311	-5.46276	3.11442	-7.58032	-8.22134	-3.08036	-7.64197	-3.28733	-7.1915	-7.09568	-7.54318	-7.62245	-7.52399	-2.478	-7.37463	-7.74467	-8.1691	-3.21663	-1.34567	-1.24151	-1.06362	0.447985	-3.20604	-2.78542	-1.41887	-4.05198	-4.31774	-2.00953	-0.60486	-1.02932	-1.49819	-1.07536	-4.54867	-0.94436	-0.975072
Q96CX2	-2.64931	-0.345177	-1.49888	-1.2028	-2.4998	-0.340767	-2.50631	-4.13747	-1.14071	2.28493	-3.74172	-1.00593	-2.65459	-1.66624	0.793539	-1.69998	-1.04627	-2.69603	-0.920726	-2.97885	-3.53272	-2.6045	-4.38325	-4.9515	0.868705	-2.00778	-0.993843	-2.33569	-2.43695	-1.41751	-1.89807	-0.11017	-5.75543	-0.783511	-6.97547	-5.71031	-5.94137	-1.72151	0.242617	-2.84657	-2.15639	-6.27547	-6.20346	-0.951426	-5.27967	0.543123	-1.80332	-2.61806	-5.57436
Q96GE6	-5.75905	-4.16776	-3.22743	-7.02227	-7.35493	-6.42579	-2.9854	-2.95939	-1.89396	-5.94741	-6.04818	-1.50778	-7.45822	-5.59905	-5.9761	-2.3983	-6.16767	-2.75029	-2.11631	-8.50602	-5.90586	-5.27756	-5.4554	-5.35957	-5.80708	-5.88635	-5.78789	-2.96069	-5.63852	-6.00856	-6.433	-3.80132	-0.833672	-2.43642	-3.91425	-3.17098	-0.712394	-2.76467	-4.3131	-2.38353	-2.48694	-3.30073	-3.90118	-2.75452	-1.75335	-2.06367	-2.22619	-4.82552	-1.60052
Q96I99	-2.67969	-1.28637	-4.13907	-3.72566	-13.1527	-12.2236	-11.3844	-11.8342	-1.56577	-11.7452	-11.846	-11.9905	-13.256	-1.27232	-1.53597	-1.92567	-11.9655	-11.642	-12.283	-14.3038	-11.7037	-0.73093	-5.48284	-3.25896	-11.6049	-1.53151	-0.734225	-1.18374	-11.4363	-11.8064	-12.2308	-1.90907	-3.7645	-2.73378	-2.47258	-2.69476	-3.13057	-1.94249	-3.66275	-1.55069	-0.56599	-2.75572	-2.22284	-2.73773	-1.39637	-2.43246	-0.451816	-2.52381	-1.67989
Q96JP9	-4.54777	-2.11041	-6.61264	-4.49686	-7.22965	-6.30051	-5.46134	-2.35566	-2.97175	-4.44082	-4.21169	-4.02553	-7.33294	-3.49725	-5.85082	-2.22687	-6.04239	-5.71893	-6.35995	-3.93605	-2.36964	-5.15228	-5.33012	-3.41617	-2.08753	-5.76107	-3.69639	-5.47183	-5.51325	-5.88329	-6.30772	-4.02069	-2.62642	-2.51108	-4.54957	-3.64826	-2.30866	-1.96423	-2.37768	-3.29489	-3.26391	-2.40363	-3.47475	-1.42806	-1.47467	-2.06525	-2.42209	-4.44118	-2.02569
Q96KN2	-2.80405	-0.314323	-4.4623	-4.74666	-1.06147	-4.15018	-1.25417	-3.7608	-4.00832	-3.67181	-3.77257	-1.91277	-5.18261	-3.32345	-3.70049	-4.04031	-3.89206	-3.5686	-4.20962	-6.23041	-3.63025	-2.38212	-2.07526	-3.08397	-1.45419	-3.61074	-3.1868	-3.3215	-3.36292	-3.73296	-4.15739	-2.34104	2.19087	-1.64513	-1.19168	-1.9353	-2.0943	-1.87959	-2.51148	-1.02294	-1.53844	0.37396	-2.11359	-1.6652	-1.57856	-1.56042	-0.490881	-2.36536	-1.62497
Q96NU0;Q9BZ76	-1.13462	0.33726	-2.29193	-3.11098	-3.17195	-1.55488	-2.42439	-1.13148	-1.2611	-1.00565	-1.7354	-1.70273	-1.97188	-3.04457	-2.08815	-2.96345	-2.91933	-1.80044	-2.27346	-2.67968	-4.47841	-2.26937	-1.75232	-1.9919	-6.22511	-0.707976	-0.769775	-1.40463	-1.30819	-2.82237	-1.28213	-4.1109	-4.37242	-7.13052	-7.80157	-0.0371928	-6.76748	-3.77804	-5.77821	-2.70036	-3.6229	-7.10158	-2.34878	-6.42978	-6.10578	-2.62989	-5.72465	-5.83391	-6.40046
Q99466	-3.41939	-8.63361	-8.97892	-3.02712	-9.59593	-8.66679	-7.82762	-1.72034	-2.45306	-8.18842	-8.28919	-8.43374	0.400284	-7.84006	-3.95028	-2.30352	-3.64676	-8.08522	-8.72624	-1.33795	-8.14687	-2.06519	-7.6964	-1.75787	-1.52613	-1.20136	-0.785929	-7.83811	-1.80085	-8.24957	-8.67401	-1.00606	-1.54887	-0.585948	-0.864653	-0.480319	-3.1678	-2.81437	-3.89001	-1.66104	-1.92864	-1.00908	-1.87461	-1.89311	0.0649525	-1.71195	-1.95113	-3.35741	-0.834568
Q9BSQ5	-4.82877	-7.17966	-2.77344	-2.74202	-8.14198	-7.21284	-6.37367	-6.82346	-2.59999	-6.73447	-6.83524	-4.26697	-8.24527	-3.16805	-6.76316	-7.10298	-4.5859	-6.63127	-7.27229	-9.29307	-6.69292	-4.84446	-4.54861	-6.14663	-6.59414	-4.65443	-6.57494	-3.36208	-6.42558	-3.48637	-7.22006	-2.44771	-2.02868	-2.65859	-2.15817	-3.71137	-3.25799	-5.99091	-3.30306	-2.86487	-2.82386	-3.24242	-2.89971	0.178678	-1.50904	-2.06022	-2.73921	-3.68484	-1.95645
Q9BYH1	-1.95383	-0.118232	-0.0847113	-0.456544	-1.39245	-2.4159	-2.90317	-0.996873	-1.23578	-1.48525	-1.39786	-3.06081	-0.443413	-0.473828	-6.22404	0.328217	-0.279767	-2.70846	-3.92967	0.335738	-2.31501	-1.81792	-1.61749	-1.61441	-2.46664	-2.43092	-3.5455	-1.42506	0.0762295	-1.74401	-1.85372	-2.28089	-0.151602	-1.00346	0.0859241	-1.45831	-1.57024	0.0369934	0.411497	-0.602351	-2.35465	0.117311	0.425065	0.0568706	-0.594123	-1.35114	-0.361207	-1.22384	-1.12893
Q9H3R2	-1.174	-1.22914	-4.18883	-3.25201	-15.788	-3.34471	-1.29896	-1.24122	-1.47341	-1.82996	-1.49581	-1.24843	-2.30559	-0.907524	-2.54263	-1.33743	-1.7588	-1.14714	-1.2844	-1.68064	0.911613	-1.037	-1.13183	-3.04459	-1.64971	-0.223705	0.132477	0.191143	-1.18998	-1.36693	-1.33321	-14.7124	-14.5965	-15.1455	-0.601158	-14.5514	-14.7825	-13.6369	-1.4526	-14.0227	-1.68499	-1.94918	-15.0446	-3.17175	-14.1208	-14.0734	-2.97658	-2.02852	-0.535321
Q9H479	-0.763995	-7.17449	-7.5198	-7.80415	-8.13681	-7.20767	-3.19229	-0.0705427	1.472	-6.7293	-6.83007	-6.97462	-8.2401	-1.06606	-6.75799	-7.09781	-6.94956	-6.6261	-4.54257	-9.2879	-4.8497	-1.2643	-1.18973	-0.80808	-6.58896	-6.66823	1.07918	0.0445485	-6.42041	-0.184899	-7.21488	-1.60295	-1.20489	-1.62474	-1.53818	-1.45456	-1.46764	1.70847	-0.803845	-2.60365	2.49726	-1.60817	-1.69045	-1.05962	-2.67552	-1.23177	-0.917311	0.0989832	0.0192968
Q9HAT2	-1.19088	-0.353916	-2.17022	-2.26586	-0.831385	0.503595	-0.263057	-0.823572	0.344169	-0.134304	-0.416299	-1.27703	-0.377591	-1.9528	-0.134344	0.971949	0.371425	-0.624963	-0.290349	0.550656	-0.760808	1.06316	1.30214	0.476599	-0.355846	1.14032	0.567743	-1.54374	1.0366	1.7171	-0.900627	-2.36507	-0.316164	-1.32511	-0.112754	0.737336	-0.654078	0.240979	0.284343	-0.000573517	-0.335638	-1.01834	-1.17765	0.69845	2.28646	1.15225	2.37028	2.36334	2.58829
Q9NPR2	-5.45081	-6.08437	-6.42968	-6.71403	-7.04669	-6.11755	-3.25546	-5.72817	-5.9757	-5.63918	-5.73995	-5.8845	-7.14998	-4.32391	-5.66787	-6.00769	-5.85944	-5.53598	-6.177	-8.19778	-2.05069	-3.27095	-2.99328	-1.96304	-1.29874	-2.56735	-0.537427	-2.36033	-5.33029	-1.19144	-2.55337	-2.50754	-2.0128	-2.66415	-2.19117	-3.43891	-2.5666	-3.33583	-5.05193	-2.31731	-2.54345	-3.42903	-2.82509	-1.69286	-1.37235	-1.91243	-1.56561	-1.20057	-0.491812
Q9NR46	-6.61353	-7.24709	-7.5924	-7.87675	-8.20941	-7.28027	-6.4411	-6.89089	-3.36581	-4.89736	-1.80726	-4.735	-8.3127	-6.45354	-6.83059	-7.17041	-7.02216	-6.69869	-7.33971	-9.3605	-2.52704	-1.20441	-3.18612	-3.05961	-1.93398	-2.2164	-1.14758	-1.73019	-6.49301	-1.72018	-7.28748	-5.42349	-0.739747	-3.22044	-2.14382	-3.73144	-1.76725	-3.77816	-2.66515	-3.24937	-2.26022	-2.44301	-2.16677	-2.30498	-1.31161	-1.81016	-1.90369	-2.77231	-2.16951
Q9NUQ9	-0.726728	-1.5688	-2.50061	-2.24148	0.243192	0.955644	-2.89693	-1.57819	-1.22429	-1.28013	-1.42766	-1.4004	-0.655365	-1.58347	-1.32295	-0.0723328	-0.977347	0.85188	-0.200502	-1.66611	-1.72171	-2.84132	-2.25141	-2.96193	-1.66432	-3.02431	-3.75828	-2.83087	-1.48977	-3.81041	-0.639926	-1.35223	-10.4542	-0.288534	-0.984531	0.182857	-10.6402	-9.49459	-6.11689	-9.88038	-9.90228	-4.79795	-10.9023	-10.3025	-1.18773	-3.19092	-4.87196	-4.44832	-10.2732
Q9NZD2	-4.98267	-2.38132	-4.19449	-6.24589	-6.57854	-3.53608	-4.81023	-5.26002	-5.50755	-1.09362	-0.884246	-1.53669	-6.68183	-4.82267	0.0149027	-5.53954	-5.39129	-5.06783	-5.70885	-1.21798	-5.12948	-2.32192	-3.09005	-4.58319	-1.79113	-1.85222	-5.0115	-0.329578	-2.97337	-5.23218	-5.65662	-3.36351	-1.84183	-3.73885	-2.01026	-1.01735	-2.28826	-4.42747	-0.8833	-4.80684	-2.17431	-2.52831	-2.22195	-2.55831	-1.58312	-3.17564	-0.444919	-1.95585	-2.30796
Q9NZZ3	2.46398	0.718019	2.32186	2.39358	1.31108	3.58622	1.08048	3.02655	2.65799	3.02193	2.83014	1.69776	2.10537	1.32619	1.27982	0.731354	2.43281	3.04044	2.04708	-0.90872	2.30395	3.56203	4.35191	4.29894	2.24669	3.59396	3.7691	2.69655	3.9244	4.62893	3.49168	2.88769	1.28721	2.15226	0.905676	2.66588	2.0095	3.24865	2.8503	3.29021	2.51009	0.96113	2.07162	2.70815	4.24935	2.62111	4.00797	4.5913	4.42417
Q9P289	-3.72196	-0.0842782	-2.24914	-1.36071	-1.77116	-2.21492	-3.72387	-1.19549	-1.54142	-1.34791	-1.19543	-0.459384	-2.14484	-0.739559	-1.88882	-0.682881	0.0929383	-2.41987	-1.99203	-1.57384	-0.628866	-0.289649	0.0912604	-0.940594	-1.60825	-1.27191	-0.829001	-0.578013	-2.08715	-0.311187	-3.18399	-0.988066	-1.26231	-0.735423	-0.468821	-0.748392	-1.32146	0.154153	0.309061	-1.35825	-0.949343	-1.68032	-2.01463	-1.87472	-0.542052	-0.613065	0.215383	0.659388	-1.76218
Q9UJC3	-1.97325	-6.06959	-6.4149	-6.69925	-7.03191	-6.10277	-5.2636	-1.44991	-1.52461	-2.02275	-4.61014	-5.86972	-7.1352	-4.22694	-5.65309	-5.99291	-5.84466	-2.13003	-6.16222	-8.183	-5.58284	-4.95454	-1.53242	2.08523	-5.48406	-2.94618	-5.46487	-1.77541	-5.31551	-0.12936	-6.10998	-2.06103	-2.40161	-2.43129	-2.57197	-2.85044	-2.67428	-2.62498	-2.03863	-1.87374	-1.14637	-3.25335	-0.728058	-2.07338	-0.671672	-3.10951	0.255143	-0.0273821	-0.35464
Q9UMD9	-2.16005	-4.56213	-4.90743	-5.19179	-5.52445	-4.59531	-2.34374	-2.8579	-4.45345	-4.11694	-1.14409	-4.36226	-5.62774	-3.76857	-4.14562	-4.48544	-4.33719	-4.01373	-4.65475	-6.67554	-3.6618	0.799268	0.986711	2.02769	-0.0667873	0.402541	0.0790277	-1.56769	0.678908	1.89364	0.449156	-1.64451	-0.413522	0.0606665	-1.20548	-4.15516	-1.11994	-0.62724	-0.154828	-0.913679	-2.85681	-1.52277	-0.767718	-1.01799	1.87912	1.82557	1.22524	1.34747	1.90769
Q9UNE7	-4.87079	-2.2654	-5.84965	-2.45215	-6.46666	-5.53752	-3.51683	-5.14814	-5.39567	-5.05915	-5.15992	-4.12107	-6.56995	-4.71079	-5.08784	-3.08007	-5.27941	-4.95595	-5.59697	-7.61776	-5.0176	-4.3893	-0.73376	-1.17434	-4.91882	-1.74933	-2.34558	-0.661672	-4.75026	-0.446071	-5.54474	-2.77326	-2.26087	-2.30148	-2.44938	-3.28907	-2.38053	-2.846	-2.16425	-2.80397	-3.10839	-3.29106	-2.69491	-4.95325	-1.44687	-1.35684	-1.60904	-0.962533	-1.26149
Q9UPU3	-2.29183	-8.14753	-8.49283	-8.77719	-9.10985	-8.18071	-5.45825	-7.79133	-0.570643	-0.698358	-1.17789	0.594991	-9.21314	-3.11596	-7.73102	-8.07084	-7.92259	1.59716	-1.2857	-10.2609	-1.28559	-2.131	-0.425287	-2.04269	-7.562	-7.64127	-7.54281	-0.87902	0.691583	0.120189	-8.18792	-0.880814	-0.232196	-0.512707	-0.184982	-1.10318	-1.84638	-0.751366	-4.02243	-3.03749	-0.863768	2.37677	2.73254	-0.459576	-0.48547	-1.36062	-2.29547	-1.05406	-2.85132
Q9UPX8	-1.56402	-4.24097	-3.72874	-14.0982	-2.43431	-13.5017	-12.6625	-13.1123	-13.3598	-13.0233	-13.1241	-2.44393	-5.42209	-2.94848	-13.052	-13.3918	-3.15173	-12.9201	-4.15879	0.0266941	-4.28287	-12.3535	-12.5313	-12.4355	-12.883	-4.72065	-2.5107	-12.673	-12.7144	-13.0845	-13.5089	-2.23875	-1.71876	-3.85542	-2.2934	-2.05339	-2.03154	-3.93732	-2.49281	-2.50143	-4.2024	-2.7594	-2.36888	-3.12925	-1.4792	-3.03501	-3.73458	-2.02073	-2.53546
Q9UQN3	1.71275	1.13878	3.18506	3.03759	1.46082	2.15988	0.184781	2.20242	2.43286	1.94986	2.03169	0.594846	1.31102	1.70834	1.51351	1.89702	2.39769	2.60194	1.86891	0.871556	1.39679	2.53356	2.98244	2.86656	0.538677	2.37512	2.3689	1.40231	2.12324	3.23647	1.31421	2.87912	1.44983	2.62835	0.982188	0.999472	0.81424	2.93522	2.48951	3.0651	2.34789	2.35986	2.2157	1.73375	1.99642	1.49382	2.8714	2.80521	2.81797
Q9Y2A7	-8.19194	-8.82549	-9.1708	-9.45515	-9.78781	-1.70591	-8.0195	2.26612	-8.71682	-3.3276	-2.36036	-8.62562	-9.8911	-1.64939	-1.56824	-8.74881	-8.60056	-0.346824	0.143955	-10.9389	-1.90291	-2.2275	-1.53639	-7.79246	1.75162	-8.31923	-8.22077	0.222977	-1.05534	-8.44145	-8.86589	5.99216	-3.05348	-0.283567	-0.280179	-0.467544	0.0576573	-1.7061	-3.28791	-0.95993	0.512399	-0.692359	2.76016	-2.91529	0.612692	-8.07322	-1.56333	-0.523209	-0.725957
Q9Y2J2	-5.88213	-0.975302	-1.86084	-7.14535	-7.47801	-6.54887	-5.7097	-2.61063	-6.40701	-6.0705	-6.17127	-1.91038	0.643705	-1.23712	-6.09918	-2.52065	-6.29076	-5.96729	-6.60831	-0.525049	-6.02894	-5.40064	-5.57848	-4.34896	-5.93016	-6.00943	-3.81017	-2.10653	-5.76161	-4.13845	-6.55608	-2.08793	-1.07568	-0.376273	0.373703	-1.78653	-0.970555	-3.50779	-2.06544	-2.49875	-1.79913	-0.766136	0.371463	-1.77113	-0.835097	-1.42821	-3.28876	-2.61317	-2.11572
Q9Y446	-4.51028	0.531589	-2.68363	-5.7735	-6.10615	-5.17702	-4.33784	-2.85152	-5.03516	-2.63089	-1.15716	0.458579	-6.20944	-4.35028	-2.68285	-5.06715	-4.9189	-4.59544	-5.23646	-7.25725	-4.65709	-1.39961	-0.752842	-4.1108	0.226202	-0.237659	0.425536	1.68256	-2.04455	-4.75979	-2.0493	-1.24533	-1.67564	-2.68448	-2.15773	-1.74275	-1.51383	-0.756547	-1.75958	-1.79537	-3.965	-1.62315	-1.29189	-2.2534	-0.816463	-1.34283	0.587031	-2.19896	-1.23081
Q9Y485	-4.93313	-5.56669	-1.77271	-6.19635	-6.529	-5.59986	-4.76069	-5.21048	-5.45801	-1.32787	-2.63638	-5.36681	-6.63229	-4.64555	-5.15018	-2.74265	-5.34175	-5.01829	-5.65931	-0.904039	-2.51456	-4.45164	-3.16981	-4.53365	-4.98116	-2.90035	-4.96197	-4.77119	-4.8126	-5.18264	-5.60708	-1.74754	-3.54064	-0.677734	-1.25079	-1.20304	-2.05298	-2.67176	-1.93606	-1.71026	-2.55411	-2.98504	-2.45041	-2.94029	-1.87083	-2.63763	-2.66238	-3.22513	-2.62289
Q9Y512	-4.73662	-5.37018	-5.71548	-5.99984	-6.3325	-2.28613	-1.19714	-4.52601	-5.2615	-4.92499	-5.02575	-5.1703	-6.43579	-0.506391	-4.11929	-4.48227	-5.14524	-4.82178	-5.4628	-7.48359	-4.61306	-1.61856	-1.55576	-1.49615	-2.38013	-2.67463	-4.76546	-2.70638	-4.61609	-0.345474	0.76037	-3.11958	-2.07266	-2.58788	-4.59117	-2.96559	-2.84102	-1.81622	-0.872794	-2.8162	-3.87187	-2.06034	-2.06968	-3.30094	-0.584296	-3.53394	-0.894702	-1.98548	-3.62014
Q9Y5E6	-2.19377	-2.11244	-1.72808	-4.82231	-6.99265	-6.06351	-5.22434	-5.67413	-1.7446	-2.03677	-5.68591	-0.690217	-4.84158	-3.79849	-5.61383	-5.95365	-5.8054	-2.13239	-6.12296	-8.14374	-0.369834	-4.91529	-5.09312	-2.38837	-5.4448	-5.52407	-5.42561	-2.79544	-5.27625	-5.64629	1.02651	-2.07216	-3.03553	-1.67042	-1.49992	-2.90757	-4.37483	-1.97697	-1.29861	-1.71808	-1.95682	-1.88651	-1.73524	-5.64947	-1.53757	-2.05189	-1.98249	-2.16654	-2.20938
Q9Y5G2	-2.64179	-2.07414	-4.14011	-4.35267	-3.42198	-3.82618	-1.57956	-4.27056	-2.16797	-1.73501	-1.50188	-1.16773	-4.9803	-0.950326	-1.58621	-2.50342	-5.36565	-3.38724	-3.10778	-4.13001	-3.64974	-0.721854	-1.21427	-1.7182	-0.940008	-8.82336	-3.82478	0.349636	-1.44973	-2.20581	-4.6996	-2.16735	-3.07403	-2.55918	-2.41697	-1.86354	-2.84046	-1.33045	-1.99336	-2.37843	-3.87903	-0.866187	-3.48871	-2.55699	-0.675716	-0.765586	3.33226	-1.05872	-0.521815
[truncated: 17 more columns]

## Sheet: sig 196 validation
	C1	C2	C3	C4	C5	C6	C7	C8	C9	C10	D1	D2	D3	D4	D5	D6	D7	D8	D9	D10	D11	p.normal.distribution	p.variance.homo	p.t.test	p.adjust.BH	Fold.Change
A0A075B6J9	-5.6758	-5.47138	-1.53905	-5.63518	-5.8795	-1.57571	-5.75827	-5.14067	-6.25925	0.396148	-1.67743	-0.359254	-1.44354	-1.51678	-2.48114	-1.94371	-0.716262	-1.38532	1.69025	0.771454	-0.39535	0.0198926	0.0524228	0.00137902	0.0578224	3.39413
A0A0C4DH25	-0.852195	5.01091	0.111023	3.78089	2.84886	5.45045	5.1335	5.30729	-0.90787	7.35197	1.10918	-13.661	3.4253	2.29417	3.51939	3.73235	3.38034	-3.8627	7.26214	6.82777	-1.64381	0.00157767	0.0458221	0.28901	0.774423	-2.19775
A0AVT1	-3.90127	-7.43124	-7.2978	-7.59505	-2.37966	-7.6458	-7.71814	-4.08243	-8.21912	-4.97376	-2.01394	-3.2432	-0.610735	-1.50924	-2.91735	-3.09771	-3.31603	-1.87385	-3.08963	-1.70046	-2.10732	0.0100894	0.0129972	0.000174438	0.0160095	3.80811
A1KZ92	-0.210441	-0.35671	-0.778657	5.02209	0.244839	-0.0665492	-0.138114	-0.622656	0.44885	0.0820232	-2.37955	2.46472	1.97995	-4.53681	0.757918	-3.9342	-4.42379	-3.3937	-3.28666	-0.0204355	-3.62465	0.161708	0.186231	0.0329952	0.356866	-2.21676
A6NF36	-1.62965	0.678981	-2.91157	-1.24901	-3.09472	-1.44538	-0.839095	-0.530614	-3.03226	-1.23749	-4.72799	-7.09034	-3.62292	-4.24628	0.634771	-0.454024	-2.59703	-1.71604	-2.99613	-3.19724	0.0492003	0.437877	0.0690817	0.147933	0.662061	-1.19492
O00204	-5.08546	-4.88104	-4.7476	-1.03001	-3.31432	-5.0956	-5.16794	-4.21979	-5.66892	-3.19966	-1.47279	-2.39007	1.63511	-1.82405	-0.852709	-1.11237	-4.26272	-0.583984	-1.54494	0.517096	-0.999844	0.166897	0.790543	0.000110646	0.0127885	3.0691
O00232	-9.31248	-9.10807	0.866788	-2.35669	-9.51619	0.519487	-1.88048	-8.77736	-9.89594	-1.53303	-0.782371	-3.2617	-2.14562	-0.766773	-1.01526	-2.38545	-1.57579	-1.00232	-0.424055	-0.316669	-1.66645	0.000251258	2.322e-05	0.0311281	0.353832	3.70463
O00273	-2.98865	-5.30347	-5.17003	-5.46728	-4.42847	-2.96011	-5.59037	-4.97277	-6.09135	-1.80792	-1.90196	-3.21152	-4.38724	-3.67663	-1.99299	-1.93075	-2.37452	-2.09387	-2.54532	-2.70536	-3.14686	0.0434413	0.0981055	0.0038536	0.108514	1.75377
O00339	-12.7968	-2.23665	-12.459	0.770635	-13.0005	-12.807	-12.8793	-12.2617	-13.3801	-11.9301	-1.36369	-3.54744	-1.93705	-1.46179	-3.09005	-3.74476	-1.8615	-1.58103	-2.12512	-0.360202	-2.72716	0.000257954	2.39009e-05	0.000643859	0.0352228	8.13442
O00757	0.385393	1.22093	-0.35174	0.298327	-0.301791	-0.328212	-0.18714	1.55821	0.436116	1.30266	-1.92169	1.06993	-0.12015	0.893821	0.837045	0.327015	0.171425	0.752486	1.74399	1.85082	-1.17081	0.582658	0.185415	0.999631	0.999754	-0.000194871
O14791	-14.0861	2.07367	1.83075	-14.0465	2.32827	-14.0961	-14.1687	-13.5513	-11.0879	-13.2194	3.74847	-0.68081	-4.18968	1.73164	2.6427	2.77272	1.96369	-1.78821	-2.72054	-0.728792	0.195213	0.000551572	0.00212746	0.00417985	0.111819	9.07018
O14917	-0.415199	-0.404078	0.187338	-0.805644	-0.630808	0.0909344	-0.331015	-1.16112	-0.547424	-1.03066	-0.258718	-0.831053	0.719258	-0.189963	-0.283257	1.03319	0.357793	-0.787455	-0.346985	-0.934191	0.00398326	0.432326	0.269585	0.135899	0.651427	0.366823
O14980	-3.58141	-4.96288	-4.82944	-5.12668	-1.41166	-2.34943	-3.49136	-4.63217	-2.55396	-4.30057	-1.28941	-1.19233	-1.52242	-1.70221	-2.72505	-2.91812	-2.43628	-2.37432	-1.2083	-1.27564	-3.1824	0.0502416	0.123634	0.0020126	0.0767265	1.73973
O15020	-10.6096	-10.4052	-0.848339	-10.569	-10.8133	-10.6197	-10.6921	-10.0745	-11.193	-2.39809	-2.14427	-3.08327	-1.34392	-2.51349	-1.87582	-3.35054	-0.807026	-2.81005	-3.90471	-2.277	-2.0165	0.000180225	9.61965e-05	0.000411767	0.0255347	6.44713
O15173	-1.00385	-5.11058	-4.97714	-5.27439	-0.571842	-1.08191	-5.39748	-4.77988	-3.95805	-0.997105	-1.24598	-1.66947	-0.884786	-0.870987	-2.53735	-1.70204	-1.85031	-1.54928	-2.4163	-0.728311	-0.902637	0.000848969	0.000776516	0.0239039	0.316758	1.82818
O43181	-3.37884	-4.58577	-1.04326	-0.816904	-1.76826	-3.57221	-2.60607	-4.22368	-4.34339	0.195531	-1.18119	-1.72641	-1.11768	-2.87242	-1.16269	-1.38231	-2.62183	-2.24639	-1.00851	0.795785	-0.0626616	0.604607	0.178824	0.0552513	0.462379	1.28826
O43520	-4.06678	-4.72156	-2.18893	-4.88536	-5.12968	-2.67016	-5.00846	-4.39086	-4.40485	-0.866378	-0.460683	-3.09243	-4.45825	-2.91314	-1.79457	-2.05218	-4.12929	0.136189	0.891684	-1.8186	3.31951	0.0428344	0.163277	0.0118269	0.215492	2.34496
O43639	-5.57397	-5.36955	-1.9123	-5.53336	-5.77768	-5.58412	-3.19476	-5.03885	-6.15743	-4.08533	-1.28822	-3.25524	-2.64094	-2.99548	-3.38128	3.27567	-2.54841	-2.10865	-2.56857	-1.831	-2.95761	0.0103135	0.336598	0.000904091	0.0430834	2.79549
O43653	-3.02367	-4.71401	5.35147	-4.87781	-5.12213	-4.92857	-5.0009	-4.3833	-5.50188	4.05396	6.96578	1.46355	-2.53144	3.18772	1.36429	2.00372	1.59058	2.57199	6.32046	-4.01785	3.33346	0.0138801	0.508886	0.00766786	0.165226	4.83762
O60259	0.789781	-2.47106	-1.68971	-0.872249	-2.53204	-1.47352	-1.0318	-0.660524	-0.64839	-1.1433	-5.36087	-7.72322	-4.84864	-4.87916	-4.31718	-1.19992	-4.76614	-3.73606	-3.62902	-0.285218	-3.96701	0.299049	0.0389751	0.000668068	0.0352228	-2.89149
O75074	-5.63329	-5.42887	-5.29543	-5.59268	-5.83699	-5.64343	-5.71577	-5.09817	-6.21675	-0.275519	3.04041	-1.22164	-1.49924	-1.16073	-5.21978	-0.46242	-0.94848	-0.537093	-0.391766	-1.35112	-0.429327	0.00233012	0.768531	4.3073e-05	0.00889458	4.14813
O75095	-6.34676	-6.14234	-6.0089	0.571885	0.803236	-6.35691	-6.42924	-2.56221	-6.93022	-1.57215	-0.495814	-2.25663	-2.29691	2.83763	1.43083	-3.24175	-0.935786	0.184576	-3.50544	-1.84167	-2.88933	0.215221	0.204695	0.0228337	0.313949	2.91461
O75390	-5.28145	-5.07703	-4.94359	-5.24083	-5.48515	-5.29159	-5.36392	-4.74632	-5.8649	-2.30938	-0.61385	0.351908	-1.92446	1.15823	-1.63314	2.1505	-0.217548	-1.71959	-1.59165	0.0428358	-0.977495	0.0237717	0.392495	3.73548e-08	3.0855e-05	4.50821
O75832	-1.73657	-2.03269	-1.1712	-2.02429	-3.89916	-2.22437	-2.19153	-2.47051	-2.41195	-1.63726	-6.29424	-8.65659	-1.94206	-5.81253	-1.34612	-1.30352	-5.69951	-1.24927	-4.56239	-1.70881	-4.90038	0.00137524	0.000744473	0.0485054	0.426228	-1.77236
O75844	-3.27682	-4.51606	-4.38263	-0.324886	-0.665451	-4.73063	-4.80296	-4.18536	-1.06438	-3.85376	-1.01715	-0.50755	2.08523	-2.59849	-0.752059	-0.966889	0.385179	-1.60791	-1.29845	-3.30765	-0.0952019	0.134806	0.519104	0.00483124	0.123421	2.30021
O75955	-1.51331	-1.66299	-0.328272	-2.98056	-3.60452	-0.521828	0.182669	-1.15334	-1.07107	-0.445363	-0.491232	0.727118	-1.62618	-0.89558	-2.02262	-0.819825	-1.08254	-1.10154	-0.294165	0.17817	-0.010104	0.266904	0.235804	0.177878	0.693052	0.633631
O75976	-3.39848	-4.02911	-5.68924	-5.98649	-6.2308	-6.03724	-6.10958	-5.49198	-6.61056	-2.75849	-2.05991	-3.21819	-2.05298	-2.51523	-2.24287	-2.58166	-2.50279	-2.52723	-3.5074	-2.52529	-2.66921	0.00160041	0.00193206	9.94354e-05	0.0127885	2.65213
O94885	-7.23993	-7.03551	-6.90207	-7.19931	-7.44363	-7.25007	-7.32241	-6.70481	-7.82338	-2.19259	-2.00173	-3.19158	-1.36702	-2.79918	0.518177	-0.641928	-1.96566	-2.26657	-2.44669	-2.13218	-2.58874	0.00278036	0.205677	7.71823e-07	0.000313944	4.81291
O94973	-6.77556	-6.57115	-6.43771	-2.12192	-6.97927	-3.27626	-2.94031	-2.34135	-7.35902	-3.20983	-2.1752	-3.21259	-2.73423	-2.03511	-1.83638	-3.38428	-2.36607	-1.49686	-3.29511	-2.68654	-2.14054	0.000400121	0.000610362	0.00841453	0.17376	2.3137
O95359	-1.88569	-1.47991	3.62437	-0.211766	-2.56874	-1.24766	-0.545102	-1.32878	-1.55565	-4.08164	-3.00249	-11.0219	-2.61966	-1.53271	-1.70094	-3.72715	-8.06481	-2.51419	-6.92768	-2.54549	-3.62514	0.0137345	0.212485	0.010791	0.201497	-3.17032
O95396	-7.62958	-7.42516	-7.29172	-7.58897	0.151559	2.8263	-7.71206	0.0585087	-8.21304	-6.76285	-1.21867	-3.56165	-1.6316	-0.524575	-1.21551	-0.636135	-1.18848	0.563388	1.45978	-0.782633	-0.816202	0.0049018	0.000847576	0.0136393	0.233092	4.09031
O95445	-0.627053	-4.63727	-4.50383	-4.80107	-5.04539	-4.85183	-4.92416	-4.30656	-5.42514	0.0415382	2.5711	-2.09938	-0.890874	-1.17649	0.131669	-0.535769	-0.506843	0.665099	-3.74001	0.246532	0.294009	0.0178617	0.584331	0.000351852	0.023572	3.44981
O95671	-2.38471	-2.8732	-5.36973	-0.707172	-3.50585	-5.71773	-5.79006	-1.94107	-0.73103	-2.79589	-0.576488	1.20296	-1.26382	-1.97203	-1.43428	-1.67792	-1.36767	-0.192238	-2.27694	-1.27567	-1.88958	0.0756385	0.0532236	0.0098143	0.193015	2.02495
O95715	2.09342	-4.11991	-1.95917	-4.28371	-4.52803	-4.33447	-4.4068	-3.7892	-4.90778	0.915309	-3.18477	0.0771018	-1.12169	-0.684967	0.186313	0.765787	-0.137543	-1.0729	1.18881	1.41008	1.1177	0.0243243	0.0713527	0.00710579	0.157216	2.79966
O95716	-4.72905	-4.52463	-0.323224	2.38664	-4.93276	-4.7392	-4.81153	-4.19393	-5.31251	-3.86233	0.00439591	-1.90555	0.330579	0.142941	0.973843	-1.16648	-1.80715	-3.60369	-0.83272	-0.59487	1.29058	0.0612253	0.0963873	0.00690467	0.154142	2.8526
O95721	-6.61487	-6.41045	-1.55366	-6.57426	-6.81858	-2.96769	-6.69735	-6.07975	-7.19833	-2.17564	-1.50489	-3.19678	-1.84943	-2.48946	-1.79043	-2.99022	-2.11913	-3.48492	-2.65756	-2.61857	-2.33298	0.000949264	0.000547984	0.00230858	0.0841272	2.85139
O95757	-6.1074	-5.90298	-5.76954	-3.19425	-1.75323	-6.11755	-6.18988	-5.57228	-6.69086	-2.45098	-1.2621	-3.24747	-4.73357	-2.96964	-4.10476	0.0728956	-1.71979	-2.17877	-3.38414	-2.50606	-5.34372	0.191423	0.69874	0.0100148	0.194481	2.12243
O95782	-7.92065	-7.71624	-1.36134	-7.88004	-8.12436	-7.9308	-8.00313	-1.97851	-8.50411	-1.45601	-0.595673	-1.74881	-4.22081	-1.39976	-2.78246	-2.51747	-0.773547	-0.360673	-1.63208	-0.809561	-1.85787	0.00036856	0.00444707	0.00140006	0.0578224	4.38764
O95841	-3.9884	-3.78399	-3.65055	-3.11249	-4.19211	-3.99855	-4.07088	-3.45328	-4.57186	0.257117	-1.20922	-1.52043	-1.65404	-1.41261	-2.66759	-2.75495	-1.93975	-2.93616	0.0969542	-0.966312	-1.98785	0.23654	0.196694	0.00378526	0.107815	1.73359
O96009	2.40439	2.79542	2.62068	2.61229	2.13766	1.04432	0.839046	3.25125	1.69663	3.4259	2.75822	0.255095	3.36648	2.9788	2.69222	3.06292	2.72443	3.08336	2.81905	3.01309	2.79849	0.00144061	0.904705	0.290049	0.774423	0.403802
P00505	-5.59259	-5.38817	-5.25473	-5.55197	-5.79629	-5.60273	-5.67506	-5.05746	-6.17604	-1.2401	0.890678	-2.63331	-1.79174	-1.87866	-2.45838	-1.43166	-3.77889	-1.65539	-1.11485	-0.125739	0.220164	0.0219558	0.916947	7.1671e-06	0.00197334	3.70099
P01229	-3.94681	1.75362	-3.60896	-3.9062	-4.15052	-3.76895	-4.02929	-3.41169	-4.53027	-3.08009	-0.952246	-2.35251	-1.80623	-1.24619	-2.07063	-1.23334	-1.63729	1.24091	-0.0853054	0.670593	0.0646835	0.130533	0.19499	0.0026417	0.0909184	2.41268
P01903	-3.41263	-2.51853	-2.90875	-1.28689	-3.28401	-2.47866	-2.25299	-2.25815	-2.07343	-1.25703	-1.55448	-2.33473	-5.19391	-2.18373	-2.07348	-0.0637046	-2.22181	-3.01223	-2.02542	-2.45892	-1.5901	0.0794924	0.128194	0.775338	0.943657	0.126515
P02747	-0.529474	-1.73986	-3.49163	-2.32371	-3.46873	-3.50144	-3.72766	-3.42169	-3.20718	-4.40586	-14.9867	-17.3466	-14.4721	-14.502	-13.9406	-1.55052	-14.3893	-2.2363	-4.42681	-4.39244	-0.105238	0.000268926	1.24809e-05	0.0103133	0.19811	-6.3227
P06748	-4.71869	-6.80399	-2.07863	-6.96779	-2.80191	-7.01855	-7.09088	-3.53951	-5.19424	-3.0885	-1.73588	-3.24775	-1.48113	-2.59543	-2.78428	-2.46138	-1.36868	-2.5689	-3.17784	-0.520166	-1.66478	0.0145017	0.0158068	0.00136956	0.0578224	2.78425
P07099	-4.50796	-6.44632	-6.31288	-6.61013	-1.60463	-6.66088	-6.73322	-6.11562	-7.2342	-1.3834	-3.55242	-2.53155	-2.52664	-1.44827	-2.37849	-2.37936	-2.23274	-0.63081	-2.17461	-2.02578	-1.9021	0.00352244	0.00217484	0.000995217	0.0465311	3.19885
P07902	-3.372	-2.61663	-6.1143	-6.41154	-6.65586	-6.4623	-3.26839	-5.91703	-7.03561	-0.926846	-2.3114	-3.23272	-1.50805	-2.50249	-1.62006	-1.36604	-2.47258	-1.86936	-0.546234	-2.06625	-5.30344	0.0176069	0.10604	0.00418725	0.111819	2.62363
P08708	-1.85233	-3.79783	-3.66439	-0.29093	-2.25076	-4.01239	-4.08473	-3.46713	2.21115	-2.30846	-0.330596	-2.5392	-0.980411	-1.67639	0.0097477	-1.90476	-1.52152	-0.211461	-0.218636	-0.2273	-1.61282	0.267839	0.0161761	0.0758745	0.509531	1.33239
P10912	1.63077	-0.493319	-3.94437	-4.24162	-4.48593	-4.29237	-4.36471	-1.14475	-4.86569	-0.974519	-1.45363	-3.21138	-1.94759	-1.69885	-2.21783	-1.88995	-0.502606	-0.228952	-3.18056	-2.23199	-2.44763	0.458632	0.0116702	0.315372	0.78012	0.807562
P11117	1.93107	1.36402	1.87949	1.46424	-1.0463	0.714804	0.477807	0.711472	0.217751	2.47456	4.29104	1.21551	0.183105	1.06119	0.851072	1.77052	1.04669	1.96022	1.63564	2.79272	-0.149847	0.731803	0.580911	0.32644	0.781872	0.49546
P11277	-0.947552	0.822619	1.72181	1.60833	-0.180755	-0.888397	0.944226	-1.49419	-0.208607	0.365831	-7.46264	-1.90963	0.145252	-6.98093	0.710933	-6.37832	-6.86791	-5.83782	1.82263	-0.994152	1.66071	0.00123806	0.000979998	0.024105	0.317626	-3.09177
P11498	-1.96153	-6.48478	-6.35134	-6.64859	-2.69782	-6.69934	-3.48207	-6.15408	-7.27266	-1.10607	-1.54385	-3.24297	-4.74894	-3.27499	-5.63983	-2.14791	-3.6675	-3.91938	-4.71648	-4.21465	-2.48812	0.29799	0.0626605	0.139589	0.655953	1.28541
P14317	-1.71007	-0.156814	0.0949951	-0.657655	-0.979411	-0.722544	-1.56025	-1.09509	-1.99687	-1.62174	-15.4461	-1.16134	-14.9316	-14.9635	-14.4017	-14.3617	-14.8484	0.831553	0.277726	-0.57739	-1.34871	1.29816e-05	5.68292e-08	0.0100459	0.194481	-7.22592
P14854	-3.98746	-3.78305	-3.64961	-3.94685	-4.19117	-3.99761	-4.06994	-3.45234	-4.57092	0.152007	-1.52692	-0.689272	-0.929102	-0.624891	-0.27506	-2.91893	-1.7911	-0.239604	-0.715136	1.1314	-1.79054	0.0373678	0.480858	0.000123859	0.0127885	2.60704
P15144	1.33569	2.02501	-0.483749	1.45592	0.91064	1.98236	1.81644	1.89762	0.877856	2.9867	2.33133	0.945408	1.9745	2.0335	1.91994	2.30572	1.56726	3.29216	3.78696	3.90339	1.90521	0.259624	0.992702	0.0423018	0.406294	0.88004
P15289	0.768646	0.770959	-0.531009	0.538887	-0.427943	-0.165991	0.0429029	0.632604	-0.330066	1.11315	3.45347	0.286394	-0.520041	0.559141	-0.0300137	0.98149	-0.137713	0.691777	0.700552	0.844372	0.332726	0.000644568	0.103737	0.276014	0.766774	0.409891
P16083	-0.0114678	-0.224274	-0.58482	0.164567	-0.631908	-0.257273	0.0664957	-0.610089	-0.844559	0.973248	0.59176	-1.3453	-0.0318564	0.704033	-2.49112	1.27864	1.00285	2.20335	1.65853	1.67448	-2.7206	0.616595	0.0017563	0.444159	0.835481	0.425532
P16885	-13.8894	-3.83468	-13.5531	-3.21407	-14.0936	-13.9003	-13.9727	-13.3557	-3.80182	-3.28697	-2.34711	-3.03099	-2.02543	-3.78279	-5.91957	-1.89516	-1.96721	-2.00772	-0.902289	-2.55505	-5.23058	0.000104394	0.000590776	0.00270451	0.0918051	6.8117
P17612;P22694	-2.44798	-3.38008	-3.81135	-0.461366	-1.59715	-12.9584	-3.7089	-3.04238	-2.45822	-2.75626	-13.5775	-15.9406	-1.33747	-1.33429	-1.47482	-2.7375	-12.9837	-2.31015	-11.8465	-2.99077	-12.1845	0.000138282	0.102824	0.116658	0.626951	-3.49397
P17931	-0.158974	0.135214	1.11113	1.14481	-0.749834	-0.5515	-13.7537	-3.12017	-0.445344	2.49552	1.98638	0.152647	-0.24639	-0.197908	0.887025	0.624569	-0.112977	0.494492	2.03327	2.87703	1.35423	1.48217e-06	7.70637e-05	0.155314	0.674023	2.28495
P18077	2.38829	-0.484718	0.745997	0.281377	0.354635	-1.77259	-0.0762711	-0.31552	0.939099	-0.348878	-4.89019	1.38024	1.33964	0.290235	0.714461	-3.80587	-0.374197	1.17912	-3.15833	-3.35944	-0.829899	0.0387489	0.0310505	0.140654	0.657034	-1.21789
P19012	-1.69738	2.52531	3.23607	-1.65676	-1.90108	2.63809	3.04892	-1.16226	-2.28083	2.6027	3.85615	-0.653253	0.433092	0.819963	3.30159	0.855049	0.202463	3.61312	3.89507	4.43781	-0.590219	0.0541689	0.542892	0.198202	0.705026	1.29843
P19440	2.08776	2.12935	1.43745	2.14202	2.68912	2.29134	2.21496	2.73107	1.8632	3.16731	3.41783	2.29719	1.91994	3.16323	2.75503	3.33536	2.65507	4.18024	3.94601	3.83356	3.05083	0.627647	0.279092	0.00390996	0.108864	0.865941
P19652	-0.194539	-1.591	-0.782696	0.427357	-0.545465	0.987558	0.344162	-0.551987	-0.493569	-0.0135241	1.71528	-0.892256	-5.474	-0.670289	-3.80027	-3.4475	-1.05327	-1.27822	-2.40911	-2.21195	-0.572052	0.131444	0.00660429	0.0253304	0.321183	-1.58532
P20700	2.21317	-5.06946	-4.93602	-5.23327	-5.47758	-5.28402	-5.35636	-1.38151	-5.85734	-0.659225	-3.96998	-1.82966	-1.03422	-1.49428	-2.40511	-1.57331	-2.16894	-3.40966	-1.79383	-0.686795	-2.26589	0.0775248	0.00301187	0.100663	0.578752	1.64674
P20933	-4.05246	0.404436	-3.71461	-4.01185	-4.25617	0.843984	1.47416	0.0703288	-4.63592	0.0690597	-1.32585	-2.51211	-0.890108	-0.64564	-1.6954	0.282514	-1.55645	-2.3028	-2.34862	-2.13449	-1.56246	0.481384	0.00215998	0.758992	0.938441	0.2635
P21397	-5.17373	-4.96931	-4.83587	-5.13312	-0.256376	-5.18387	-5.25621	-1.98658	-5.75719	2.13033	1.84145	0.254655	-0.459135	-0.0622301	-1.46743	-3.10634	0.241285	-1.01587	1.63631	1.14724	-0.076093	0.0170056	0.064686	0.00240644	0.0864227	3.54527
P22532	5.97133	3.38672	-3.25936	-3.5566	-3.80092	-3.60736	-3.6797	-3.0621	5.1497	2.44564	2.21818	1.19181	1.24603	1.14612	1.54088	3.22335	1.53152	2.57578	-1.3341	5.3314	0.153269	0.0616306	0.0114414	0.156546	0.677143	2.11256
P22695	-1.63436	-5.28431	-5.15087	-5.44811	-1.82632	-5.49887	-5.5712	-4.9536	-2.30728	-0.374446	0.0848658	-1.71487	-1.2037	-0.838606	-2.52712	0.993287	0.697401	-0.294926	-1.45874	-0.00222821	0.301678	0.0125609	0.0728315	0.000496652	0.0293025	3.26285
P24158	-5.62692	-0.994402	0.181434	-5.58631	-4.3014	-5.63707	-0.959826	-0.858535	-1.67818	-4.7602	0.77478	-6.21641	-1.13347	-5.34336	-0.0110112	-1.24951	-1.2775	-1.97529	-1.18239	-1.37068	-2.00923	0.00741426	0.71208	0.268111	0.759845	1.11359
P24298	-4.15088	-3.94646	-2.27392	-4.11026	-4.35458	-4.16102	-4.23335	-3.61575	-2.54798	-0.199216	-1.97195	0.80137	-2.1492	-0.496875	-0.835488	-3.06783	-1.46973	1.57145	0.284019	0.373353	-1.96859	0.103262	0.79108	0.000476759	0.0288149	2.54757
P25311	4.41634	5.18222	2.55754	5.06539	2.65979	6.85763	6.64884	5.75685	1.41756	5.19998	5.05913	2.17356	2.26572	3.49601	4.44152	3.00744	3.04375	2.8973	2.10116	2.66388	4.88675	0.192691	0.117649	0.0678883	0.492765	-1.30019
P25774	0.25197	0.103089	-0.885932	-0.813751	-0.704912	0.183964	0.0688899	-0.162135	-0.953899	1.26878	1.6695	-0.0837809	-0.73629	-0.202248	-1.03947	-0.0345026	-0.427901	-0.565774	-0.931653	1.06546	1.00866	0.050468	0.453216	0.693331	0.929022	0.139121
P26639	-7.59365	-7.38924	-7.2558	-0.572851	1.821	-7.6038	-7.67613	-7.05853	-8.17711	-2.7048	0.890592	2.58048	4.29447	1.19303	-2.51605	-1.88835	0.999864	-1.49368	-1.33178	-1.38482	-2.81644	0.0440155	0.178399	0.0011765	0.0530065	5.28721
P26641	-0.099934	-0.932711	0.285627	0.183872	0.889053	0.164858	0.690442	-2.55828	1.28115	-1.02205	0.309769	1.65709	-0.108345	1.15488	0.219411	0.540211	-0.203524	-0.102178	-0.171045	0.0913125	-0.938914	0.140668	0.163313	0.432318	0.826469	0.334404
P29350	-5.04217	-2.0292	1.52925	-5.00156	-5.24588	-5.05232	-5.12465	-4.50705	-2.77326	-2.90361	-1.50034	-2.08954	-2.12635	-1.03901	-2.1825	-3.44364	-2.35308	-1.85189	-1.19458	-1.72446	-1.93958	0.0429333	0.0008312	0.0398699	0.390043	1.6655
P30711	-1.54648	-10.9176	-0.439124	-11.0814	-3.17263	-11.1321	-11.2045	-10.5869	-1.50848	-10.2553	0.179496	0.418075	-1.69729	-1.55379	-1.28152	-0.618035	-1.83598	-1.31665	-1.6907	-0.805452	-2.01953	4.86959e-05	5.15473e-06	0.00304064	0.0991407	6.0734
P31930	-1.85106	-2.19877	-4.351	-4.64824	-4.89256	-4.699	-4.77133	-1.61913	-5.27231	-0.344445	-0.646233	-3.01122	-2.08176	-1.6175	-1.95675	-2.00457	-3.72511	-0.920328	-0.373374	-0.216639	0.479539	0.0997216	0.315377	0.00905441	0.180942	2.00352
P32929	1.67223	-7.24015	-7.10671	-7.40395	-7.64827	-7.45471	-7.52705	-6.90945	-8.02802	-3.60421	-2.98149	-3.2253	-1.91104	-2.47807	-1.62705	-4.41896	-3.02667	0.97076	0.0703276	-2.96289	-6.68089	0.0311284	0.255088	0.00651293	0.151144	3.55491
P34925	0.756978	1.10294	-0.919753	0.402386	0.113567	0.674237	0.610514	-1.62512	-0.196121	1.73344	3.29496	-1.95398	-0.494231	0.17738	0.291491	0.44939	-0.145297	-0.928169	0.35489	-0.756919	0.874967	0.380121	0.373544	0.75553	0.938441	-0.159446
P35247	-2.47332	-0.755636	-5.59034	-5.88759	-6.1319	-5.93834	-6.01068	-5.39308	-6.51166	-1.48339	-1.28021	-3.25358	-3.12079	-1.85362	-1.56518	-1.89099	-2.39706	-1.61796	-3.18894	-1.74432	-2.11843	0.00448134	0.00175732	0.00615119	0.146564	2.43295
P40818	-1.64146	-1.54435	-1.34846	-0.984427	-0.58874	-2.19835	-1.62764	-1.76915	-1.07304	-1.59377	-0.463713	0.252671	-0.941909	-0.0958191	-1.45511	-1.06043	-2.35119	0.0785365	-1.3912	-1.21733	-0.600632	0.688949	0.125258	0.0442082	0.414144	0.596383
P42224	-7.53058	-7.32616	-0.528686	-3.80274	-4.16284	-7.54073	-7.61306	-6.99546	-8.11404	-5.25159	-0.909669	-0.653722	-1.4489	-1.62238	-2.49951	-4.32128	-3.97545	-5.7846	-2.44921	-3.1484	-2.15491	0.0777288	0.189789	0.00254492	0.0888212	3.25313
P43405	-9.39524	-9.19083	-0.840318	-9.35463	-1.27186	-2.98746	-3.8744	-8.86012	-3.43628	-1.92602	-2.00578	-0.985072	-0.604997	-1.84436	-1.9591	-2.32818	-2.48229	-2.42094	-2.65936	-1.04951	-3.06386	9.60111e-05	4.06153e-05	0.0228141	0.313949	3.16795
P45880	-2.83742	-1.27868	-2.51131	-1.2294	-2.27953	-2.58235	-2.82706	-1.59824	-3.29535	-0.544198	-2.17849	-17.4156	3.32384	-1.33455	-3.55217	-1.48158	1.762	-1.72442	-0.867324	0.707644	-0.88155	3.90304e-06	8.52084e-06	0.976033	0.991539	-0.0509338
P46779	-15.2591	-15.0538	-14.9226	-2.92813	-15.4656	-15.2705	-15.3406	-14.7221	-15.8441	-2.5398	-0.151394	-1.63931	1.76811	-0.984504	-2.56997	-3.86579	-1.3057	-2.50864	-3.50887	-1.43971	-1.68822	0.000171908	0.000774284	6.44888e-05	0.0118524	11.1079
P47895	-7.19875	-2.20722	-3.26636	-0.681571	-7.40245	-7.20889	-7.28123	-6.66363	-7.78221	-1.18211	-2.10023	-3.18571	-1.901	-3.52222	-0.732931	-1.8948	-1.83794	-3.11346	-6.09708	-2.48102	-2.39579	0.00436135	0.0311825	0.0315351	0.354072	2.42724
P48740	-1.13283	-6.01523	-5.88179	-6.17904	-6.42335	0.341558	-0.320564	-1.62471	-3.82735	-3.11004	-6.84983	-0.994412	-1.5007	-3.69482	-3.35432	-1.48632	-1.94833	-1.14807	-2.33154	-0.560545	-1.01504	0.0272267	0.270528	0.262083	0.755703	1.15516
P50225	-5.31828	-3.12121	0.367075	-7.70668	-7.95099	-7.75743	-1.30086	-7.21217	-8.33075	-0.687748	-1.23821	-3.21556	-2.15061	-1.85323	-2.38183	-0.771801	-1.85955	-0.173727	-2.39693	-4.9818	-2.65767	0.017872	0.00537991	0.0344052	0.367483	2.74909
P50440	-0.913379	-0.823445	-0.0816068	-0.666364	0.211308	0.00335882	-0.185494	-1.42885	-0.065798	2.85763	-2.0409	1.65244	0.490244	0.505599	0.102846	-2.22702	-0.491968	-0.0361004	-1.75597	-1.52457	0.906526	0.472341	0.725011	0.593348	0.901057	-0.29245
P51648	-3.72298	-3.51856	-3.38512	-3.68237	-0.0921761	-0.760807	-3.80546	-3.18786	-4.30644	0.41763	2.87775	0.697624	-1.34827	-3.20916	1.16757	0.0520139	-3.13689	0.635209	-0.1792	-0.423634	-0.645148	0.0505005	0.939607	0.00803964	0.168832	2.28513
P51688	-0.339937	-1.04839	-0.352796	-1.52985	-1.79096	-0.355282	-0.264736	-0.175245	-1.61827	0.367098	2.2762	-0.535197	-3.51419	-0.468838	0.449188	0.0237888	0.0803105	-0.485346	0.696233	1.26491	-1.58547	0.420591	0.0389382	0.300911	0.777938	0.547344
P51888	1.08745	-0.0545837	0.827317	0.234161	-0.357126	0.107097	0.545558	0.834327	-1.27816	-1.99081	3.44075	-10.9105	-8.03595	-8.06648	-1.36798	-0.249486	-7.95346	-6.92337	-1.61157	-7.01744	-1.77034	0.00682384	0.000106904	0.00659118	0.151231	-4.58333
P53004	-6.24526	-6.04084	-5.9074	-6.20465	-6.44896	-6.2554	-6.32774	-5.71014	-6.82872	-3.14443	-1.02172	-2.93502	-1.39233	-1.31516	-1.88919	-2.85694	-2.49083	-1.47703	-3.29367	-1.27523	-1.93777	0.00257978	0.431219	2.14542e-08	2.65817e-05	3.92182
P53597	-12.879	-12.8177	-2.13448	-12.949	-13.2258	-13.0322	-13.1046	-12.487	-13.606	1.08915	-1.13219	0.140635	-1.07613	-1.19148	-3.13831	-1.88655	-2.04136	-0.843365	-0.112839	-0.229869	-0.504885	9.23013e-05	9.66988e-06	0.000305398	0.023572	9.42228
P53602	3.7544	-0.390837	0.995492	0.890746	1.52812	1.82967	1.6987	0.372359	0.838423	-3.92066	-5.98918	-8.35153	0.843159	-5.50747	0.270237	2.28795	-5.39445	-1.79911	-3.82301	-1.90147	-4.59532	0.0965053	0.134489	0.00457351	0.118054	-3.84693
P53990	2.96866	1.84398	0.429779	3.00425	2.55861	2.48261	2.38748	2.59327	2.72476	4.49213	2.00786	3.30605	2.28558	3.53365	0.840479	2.24796	1.72405	3.4571	3.76716	4.68469	3.63211	0.913927	0.759584	0.508074	0.869629	0.313874
P54578	-9.25721	-9.05279	-1.60444	-1.26949	-9.46091	-1.27249	-9.33968	-8.72208	-9.84066	-2.1407	-0.857399	-1.84901	-1.57341	-1.25801	-8.8437	-2.78716	-2.27513	-2.08355	-2.05275	-1.75621	-2.38787	4.72645e-05	0.0710528	0.022066	0.313949	3.67566
P57735	-1.40627	-4.0792	-4.14407	-2.62618	-3.0657	-4.65352	-2.21851	-2.78572	-3.6009	-1.58283	-2.09448	-2.60686	-1.73678	-2.44462	-2.2389	-6.29439	-2.42653	-2.23514	-2.06654	0.209747	-2.69871	0.119527	0.350129	0.312802	0.78012	0.59509
P60468	5.67026	-5.61684	-5.4834	-5.78064	3.04308	-5.8314	-5.90373	-5.28613	-6.40471	-0.280594	2.70554	2.2711	-1.27517	-1.61959	-1.98892	1.70059	2.24922	-1.03942	-1.68318	-0.402786	-1.92467	0.0895378	0.0162858	0.0612492	0.469893	3.09584
P61254	-0.351282	-8.58893	-8.45549	-8.75273	0.0806863	-8.80349	-8.87582	-8.25822	0.270692	-0.775494	-1.11753	-0.172404	-1.25692	-1.13364	-1.09996	-1.35734	-1.63302	-0.723791	-1.95501	0.869038	-1.23316	6.60407e-05	6.98182e-06	0.0129653	0.22747	4.26794
P62136	-4.9973	-4.79288	-4.65945	-3.06263	-5.20101	-5.00745	-5.07978	-4.46218	-5.58076	-1.69881	-0.87839	-2.22919	0.76278	-1.25646	-3.31489	-2.28278	-1.75573	-1.97155	-1.27306	-0.320115	-2.94113	0.168201	0.985644	2.29396e-05	0.00516766	2.8669
P62191	-1.98441	-4.22876	-0.0612182	-2.0445	0.219113	-1.01751	-1.42781	-1.52026	-1.87502	-1.2139	0.620458	-0.315758	0.238866	0.0181053	-0.929857	-0.888084	-0.83622	-0.490388	-0.6743	-0.228255	-0.977939	0.0416651	0.015404	0.0210528	0.306875	1.10967
P62249	-3.90647	-15.377	-2.52695	-2.36481	-15.7859	-15.5882	-0.595013	-2.42674	-16.166	-2.41254	-4.1855	-3.2927	-4.25138	-5.44245	-3.61469	-4.64964	-6.24992	-1.74447	-1.89054	-0.959628	-2.06197	5.1318e-05	0.000126231	0.0901251	0.551653	4.22924
P62314	-6.44319	-2.44544	-3.93534	-6.40258	-2.5835	-3.66155	-6.52567	-5.90807	-7.02665	-0.911976	-1.75129	-3.22206	-3.37722	-2.89052	-3.84912	-1.14991	-2.27438	-2.9859	-2.46952	-2.15001	-3.29285	0.0346575	0.00487096	0.0222381	0.313949	1.91051
P62701	-4.80222	-4.5978	-4.46436	-2.89687	-1.5761	-4.81236	-4.8847	-4.2671	-5.38568	-0.681062	-1.69127	0.232475	-0.761321	-1.767	-0.458358	-1.67461	-1.22932	-0.995146	-1.60957	-0.101481	-0.344557	0.011519	0.0201627	0.000171825	0.0160095	2.89136
P62851	-4.48051	-4.2761	-4.14266	-1.08101	-4.68422	-4.49066	-4.56299	-3.94539	-5.06397	0.568905	-0.48693	-3.03393	-2.07001	-2.15193	-1.70357	-1.98487	-1.88235	-0.784799	-0.157369	0.929114	-1.21149	0.124532	0.140346	0.00397954	0.10957	2.29421
P62913	-5.50139	-5.29698	-5.16354	-2.05793	-5.7051	-5.51154	-5.58387	-4.96627	-6.08485	-2.69271	-2.00839	-3.20694	-1.61958	-2.49072	-0.446534	-2.13681	-2.24215	-0.346961	-1.31596	0.0495912	-0.955619	0.0276604	0.391386	7.96717e-06	0.00197426	3.33641
P63173	-7.52427	-7.31985	-1.76079	-7.48366	-7.72797	-7.53441	-7.60675	-6.98915	-8.10773	-0.328293	-1.44159	0.704104	-1.33569	-1.31714	-0.950117	-2.24609	-1.58711	-2.10247	-2.70133	0.727837	-3.32835	0.00253435	0.0220061	0.000264868	0.0226325	4.82211
P63220	-5.46666	-5.26225	-5.12881	-5.42605	-5.67037	-5.47681	-5.54914	-4.93154	-6.05012	1.31785	-1.40641	0.981127	-1.19179	-1.44339	-1.29647	-1.99114	-1.04146	-2.94934	-1.0044	0.880218	-1.38284	0.00862934	0.0581591	0.000306265	0.023572	3.68749
P80294	-5.65416	-5.44975	-5.31631	-5.61355	-5.85787	-5.66431	-5.73664	-5.11904	-6.23762	2.56036	-0.703855	-2.94346	-0.883124	-1.25411	-1.2992	-0.837201	-1.55414	0.99041	3.40014	0.322107	-2.48446	0.0257557	0.229722	0.000659374	0.0352228	4.15008
P82909	0.878467	-12.4207	-12.2873	-12.5845	-12.8288	-12.6353	-12.7076	-12.09	-13.2086	1.94074	-1.29349	-2.36721	-0.350548	-1.47418	-0.713001	-0.198292	-1.44332	1.07793	-0.138952	0.587266	-0.70827	0.000116546	4.39927e-06	0.000809387	0.0401132	9.15598
P99999	-1.37776	-5.11751	-4.98407	-1.30525	-5.52563	-5.33207	-5.4044	-4.7868	-5.90538	1.35382	0.65789	-1.64443	-0.501599	-1.98546	-0.125341	-1.38952	-0.195325	-1.03459	-1.11358	0.771659	-0.965209	0.0115082	0.00399707	0.00282614	0.0946374	3.15437
Q00325	-6.04899	-5.84457	-5.71113	-6.00838	-6.25269	-6.05913	-6.13147	-5.51387	-6.63244	1.60133	-0.106196	-3.60615	-1.17334	-1.24079	-1.46639	-1.15637	1.51583	-4.63038	0.95928	2.06991	-2.04837	0.00819159	0.604056	0.000412183	0.0255347	4.27077
Q01130	-2.15159	-4.67949	-4.54605	-4.84329	-3.79609	-4.89405	-4.96638	-4.34878	-1.54207	-0.360215	-0.574301	-2.15963	-2.12489	-0.835233	-1.41437	-3.45612	-2.14345	-1.07949	-1.40807	-0.564034	-1.41499	0.0144843	0.0555027	0.00368878	0.106288	2.05147
Q01523	-4.4717	-4.26728	-4.13384	0.889137	-4.6754	-4.48184	-4.55417	-3.93657	-5.05515	-1.83224	-1.04996	-3.18474	-1.54003	-1.61738	-1.35811	-4.01756	-2.85686	-1.42223	-1.67538	-1.84496	-2.38509	0.0716049	0.0449301	0.0291238	0.340419	1.56533
Q02241	-2.37941	-6.27787	-2.42468	-6.44167	0.278579	-1.02562	-0.308412	-5.94716	-7.06574	-5.61556	-1.07701	2.43936	-1.80539	-3.67203	-1.37373	-0.96888	-0.453034	-5.48765	-2.32663	-2.73288	-0.664923	0.17105	0.307814	0.0730271	0.50407	2.07323
Q03252	-5.82541	-5.62099	-5.48755	2.51178	-6.02911	-5.83555	-5.90789	-5.29029	-6.40887	-3.79347	-0.156465	-2.06434	-0.501848	-0.393443	-3.55495	-1.82483	-1.70633	-3.60646	-3.30162	-3.24871	0.364581	0.0910561	0.0844666	0.00782454	0.167148	2.95106
Q07507	-0.278549	1.51841	-0.775321	0.0473167	0.392717	0.814251	0.567503	0.197099	-0.430939	1.51509	-0.349842	-0.654222	1.19612	0.356318	-0.075625	-0.362217	0.978247	-1.31282	0.590502	-1.59227	0.729336	0.896869	0.620562	0.288337	0.774423	-0.401892
Q08211	-7.45678	-7.25236	-4.72926	-7.41617	-2.73964	-7.46693	-7.53926	-3.11604	-8.04024	-3.72633	-2.08812	-3.22429	-1.62364	-2.38274	-3.04353	-1.70848	-2.5694	-1.47426	-2.12357	-2.11736	-2.19157	0.000642901	0.000262869	0.000287822	0.023572	3.71676
Q10588	-5.00375	-1.52967	-4.66589	-4.96314	-5.20745	-1.04293	-1.95258	-0.758536	-5.58721	-2.63597	0.182818	-3.06059	-1.58741	-2.33959	-2.23714	-2.12477	-1.51109	-2.15175	-2.36355	-2.97415	-1.39052	0.0814565	0.025405	0.0602648	0.469893	1.37492
Q13228	0.629396	0.206678	-3.18391	-5.96913	-0.992076	0.343931	0.804627	0.41891	0.529556	1.42392	1.47702	-0.623402	-0.849681	0.167949	0.0204275	-0.195901	0.483909	1.70527	1.04277	1.42063	-0.16349	0.000155633	0.00668672	0.225973	0.73619	0.986583
Q13347	-8.0246	-7.82018	-1.50447	-4.06152	-1.70848	-8.03475	-8.10708	-7.48948	-8.60806	-7.15787	-1.56508	-1.71635	-0.679291	-2.6685	-3.76624	-2.44595	-2.08696	-2.33646	-2.53266	-2.60513	-3.35103	0.00173761	0.00102218	0.00135339	0.0578224	3.91041
Q13361	-5.11528	-4.91087	0.978439	-5.07467	-5.31899	0.681849	0.626522	-4.58016	-5.69874	-4.24856	-0.637529	-2.05258	0.037124	-3.07759	-1.53163	-1.58329	-2.0024	-0.99589	-3.68964	-4.21471	-0.646027	0.0911004	0.031072	0.172143	0.690244	1.41203
Q13444	-3.83514	-5.16247	-4.15174	-2.20561	-2.86328	-3.57713	-4.0633	-2.75605	-2.01962	-3.27029	-12.3975	-14.7616	-2.12299	-2.56084	-2.81287	-2.44664	-1.80721	-10.7727	-5.10763	-10.8668	-11.0037	0.000191805	3.66842e-05	0.0394705	0.389673	-3.57868
Q13563	-9.98032	-9.77591	-9.64247	-9.93971	-10.184	-0.460749	-0.676769	-9.4452	-10.5638	-9.1136	-0.959638	-2.40984	-1.42136	-1.2123	-1.9864	-1.25641	-0.871173	-2.77111	1.36922	-0.00817684	-2.30934	0.000479348	0.000891282	0.000342581	0.023572	6.72039
Q13838	-5.96915	-2.89895	-2.04033	-5.92854	-6.17285	-5.97929	-6.05163	-2.30285	-6.55261	-4.77527	-1.87426	-3.18005	-1.54904	-2.32889	-3.55464	-2.94826	-1.79019	-3.33631	-4.86748	-2.71926	-2.93237	0.014186	0.0678651	0.0059484	0.143108	2.04162
Q14152	-2.14712	-2.66884	-0.48778	-0.106074	-3.53525	-1.29551	-1.74312	-1.85908	-2.47925	-2.16983	-6.60252	-1.83418	-3.94727	-6.12081	-1.68314	-5.5182	-6.00779	-1.07508	-2.75827	-0.182304	-1.05288	0.0281282	0.0173701	0.0777088	0.514529	-1.49467
Q14258	-4.39974	-6.77894	-6.6455	-3.89666	-2.21529	-6.9935	-2.55411	-6.44823	-3.05612	-1.12667	-0.780647	-0.364519	-1.42938	-3.32936	-0.620261	-1.92986	-0.954183	-2.74959	1.84049	-2.08072	-4.38382	0.312661	0.425234	0.00353446	0.104266	2.88585
Q14451	-6.32714	-2.10482	-5.98929	-6.28653	-6.53085	-6.33729	-6.40962	-1.05658	-6.9106	-4.35222	1.12568	-3.10482	-1.96603	-1.8055	-2.90388	-1.55736	-1.39046	-0.323675	-1.11735	-1.63809	0.749638	0.0271439	0.198131	0.000105453	0.0127885	3.96396
Q14525	-4.35203	-3.60699	-1.61246	-2.02774	-2.82029	-2.10592	-2.29967	-1.38912	-2.27168	-1.46744	-0.735011	-3.6131	-4.07279	-8.54571	-7.98373	-3.36753	-8.43269	-1.94708	-7.29556	-7.49667	-1.54213	0.00251526	0.00201318	0.0177463	0.274437	-2.60757
Q15303	-1.28402	-7.61013	-7.47669	-7.77394	-8.01825	-7.82469	-7.89703	-7.27943	-8.39801	-1.55709	-2.81819	-3.21325	-2.50905	-2.82344	-4.83907	-2.80889	-2.37056	-3.9684	-2.55025	-4.26558	-2.65874	0.00302938	0.000948912	0.00340035	0.102312	3.34598
Q15631	-9.10103	-8.89661	-8.76317	-1.05313	-2.82679	-9.11117	-9.1835	-8.5659	-9.68448	-2.74531	-1.13117	-2.76958	-1.51928	-2.47684	-1.6689	-2.61842	-2.37768	-1.53678	-1.51176	-1.83088	-1.01273	9.48851e-05	9.47835e-06	0.000853822	0.0414857	5.13365
Q16625	-6.13702	-5.9326	-5.79917	-2.66022	-6.34073	-6.14717	-6.2195	-5.6019	-6.72048	-4.37589	-0.289655	1.7481	-1.94284	-1.17495	-2.6016	-2.43005	-1.08301	-3.13872	-0.728585	0.537277	-1.0682	0.0617892	0.607592	2.54866e-07	0.00015789	4.4869
Q5JTV8	-5.25817	-5.05376	-0.593458	-5.21756	-5.46188	-5.26832	-5.34065	-4.72305	-5.84163	-1.54035	-0.788572	-1.04559	-4.65459	-1.57212	-1.6832	-2.96288	-2.29304	-3.07524	0.303926	-0.355339	-1.46291	0.0175507	0.445116	0.00168987	0.0675402	2.64901
Q5T4S7	-2.88452	-2.81818	-1.78406	-3.28272	-1.85613	-2.97506	-2.84047	-3.23588	-1.30366	-2.02485	-7.21275	-0.595825	-3.24018	-3.24238	-1.73893	-3.6168	-6.61802	-2.35895	-5.48089	-3.79218	-3.41317	0.0219955	0.00387251	0.072481	0.503682	-1.25491
Q5VT79	-4.06584	-6.09857	-5.96513	-6.26238	-6.50669	-6.31313	-6.38547	-4.52933	-6.88645	-2.24948	-1.08579	2.46213	-0.93948	-0.886007	-0.700643	-2.30701	-0.571344	-0.45948	-1.80504	0.722803	-2.60054	0.0585906	0.913453	3.69031e-07	0.000182892	4.78348
Q68CK6	-4.42613	-4.22172	-4.08828	-0.42598	-4.62984	-4.43628	-4.50861	-3.89101	-5.00959	2.05331	-0.974189	-5.46913	2.67422	-0.809272	-1.16637	-1.66033	-1.9142	0.00133633	-1.42751	-3.22343	-1.55708	0.0911807	0.66239	0.0531978	0.451452	1.94696
Q695T7	-4.86244	-4.65802	-4.52458	-4.82182	-5.06614	0.376372	-0.0697958	-4.32731	-5.44589	1.17598	-1.24336	-3.13636	0.323671	-1.26848	-0.940555	-0.567484	-1.07636	-2.56063	0.911628	-0.539145	-0.552855	0.0246667	0.0179543	0.0263389	0.324819	2.25419
Q6EMK4	5.89226	7.44402	7.06671	5.65675	5.61897	6.65375	6.8746	7.01098	5.43198	7.25557	8.50694	3.03042	6.21195	5.73449	6.38746	7.16973	7.3968	7.80341	7.41843	7.00137	8.02467	0.0410055	0.0538978	0.565892	0.890954	0.299047
Q6ZWJ1	-3.58839	-4.3803	-4.24686	-4.5441	-1.7442	-4.59486	1.55975	-4.04959	-5.16817	-3.68311	-0.641709	-0.331222	-0.741301	-0.658283	-1.44494	-3.16379	-0.460384	-0.636061	-2.21761	-3.14539	-1.56964	0.17513	0.0615202	0.0107621	0.201497	2.0794
Q7L5L3	-2.30828	-4.05934	-2.54593	0.0678984	-5.05486	-4.22484	-3.6571	-3.80856	-4.08158	-3.76992	-1.4225	-3.26569	-4.52128	-1.34959	-2.99745	-3.77904	-1.69962	-1.20713	-1.95233	-2.41483	-0.0243202	0.342125	0.771857	0.0824814	0.53088	1.10482
Q7Z4H3	-0.416258	-1.01294	-3.20937	-0.703221	-1.10054	-3.12474	-2.38855	-1.80958	-2.57279	-1.26949	-11.2404	-13.6024	-10.7282	-10.7587	-10.1967	-10.1561	-10.6457	-9.61558	-0.752234	-1.39944	-9.84653	0.000800603	0.000283744	0.000118767	0.0127885	-7.23397
Q86UX7	-2.13642	-0.675341	0.0494541	-0.756654	-1.35113	-2.44593	-1.8551	-0.678763	-2.25306	-2.31385	-9.77545	-12.1378	-9.26322	-9.29374	-8.73176	-8.69113	-9.18072	0.454548	-8.04359	-1.54531	-2.98967	0.00262552	0.000110189	0.000646502	0.0352228	-5.75812
Q86X76	-8.90446	-8.70004	-8.5666	-8.86384	-0.370096	-8.9146	-8.98693	-8.36933	-9.48791	-2.7022	-0.913438	0.571987	-1.43094	-0.0712289	-0.766979	-1.8764	-1.80455	-0.751161	-1.16382	-0.881875	-1.43089	0.000192324	8.6213e-05	9.27164e-05	0.0127885	6.4303
Q86Y78	-6.40147	-0.145842	-6.06362	-6.36086	-6.60518	-6.41162	-6.48395	0.171697	-6.98493	-1.94635	1.7777	-2.56032	-1.76867	-2.23641	-3.30132	-1.17574	-1.56728	-5.40684	-1.26551	-0.778746	-2.4051	0.033779	0.143693	0.0167692	0.266372	2.84246
Q86YD3	-3.57414	-3.36972	-3.23628	-3.53353	-3.77784	-3.58428	-3.65662	-3.03902	-4.1576	0.0455194	-0.659528	-1.24062	-1.02814	-1.29549	-1.61459	1.4609	-2.0544	-1.06064	-0.387619	-0.415288	-1.11489	0.0847499	0.445487	0.000100444	0.0127885	2.33287
Q8IV08	0.399631	1.42443	2.16806	0.728806	-1.55937	-0.00471725	1.11159	2.25159	0.538695	1.88741	0.209825	-0.460161	-0.674045	-2.56165	-1.70824	-2.45882	-4.77897	2.36334	1.37058	1.54537	1.98914	0.0535608	0.0563647	0.0962865	0.572177	-1.36403
Q8IWW6	-1.82176	-1.39758	-0.890324	-0.86909	-2.66952	-2.23889	-2.0925	-1.86635	-1.93201	-2.37623	-4.72295	-7.0853	-1.24396	-1.31868	-1.1834	-2.18017	-3.21769	-1.02976	-0.908539	-2.45466	-3.32908	0.000470006	0.00178604	0.216462	0.721082	-0.791317
Q8IY42	-5.40843	-5.20402	-5.07058	-5.36782	-1.46762	-5.41858	-1.46668	-4.87331	-4.03286	-4.54171	-1.18399	-1.56296	1.23553	-1.16787	-1.14617	-2.82637	-1.06382	-1.75252	-1.14704	-0.856654	-1.40644	0.00553619	0.15541	6.69629e-05	0.0118524	3.1144
Q8N130	-2.31355	-3.56139	-1.6859	-1.02727	-1.97826	-2.31094	-1.46887	-2.10415	-1.77401	-2.80285	-5.27272	-7.63507	0.836743	-1.13708	-1.8173	-4.18839	-1.88735	-2.32053	-3.54086	-3.74196	-3.87885	0.079331	0.00187989	0.170938	0.68931	-1.04122
Q8N8N7	-1.61728	-2.03866	-1.56684	-1.67832	-1.15605	-2.18742	-2.37582	-2.18999	-2.6913	-1.32384	-3.39465	-3.09694	-0.934498	-1.87374	-1.56684	-2.87512	-1.71538	-0.82038	-1.55041	-1.10627	-2.71421	0.559561	0.0758278	0.789184	0.949319	-0.0854865
Q8NCH0	-3.33562	-3.56334	-1.58065	-3.03233	-4.42718	-3.50345	-3.44891	-2.95233	-2.77006	-2.83611	-6.88185	-0.871516	-1.56671	-6.40014	-2.56042	-5.79753	-3.231	-5.25704	-5.15	-5.3511	-5.48799	0.503446	0.00524637	0.0734502	0.504182	-1.26912
Q8NFU3	-4.14351	-1.98259	0.753399	-0.350911	-0.394404	-0.659393	-0.542172	-0.260006	-0.995052	1.443	-0.837637	-1.68494	-0.616287	-0.402554	1.32933	0.530584	-1.26269	0.838611	0.879389	1.37702	-0.35315	0.059929	0.282801	0.245718	0.741711	0.69477
Q8NFY4	-7.21753	-7.01312	-6.87968	-7.17692	-0.963877	-7.22768	-7.30001	-6.68241	-7.80099	-3.4294	-1.5975	-3.13334	-0.201631	-1.45638	-2.99959	-3.08418	-1.76389	-3.48974	-0.827546	-3.54238	0.303466	0.0142451	0.15591	0.000113316	0.0127885	4.18801
Q8TDY8	-2.54311	-2.56328	-1.63386	-1.21143	-1.44947	-1.72994	-2.62694	-2.1173	-3.76065	-1.07337	0.014706	-3.37882	-4.50197	-3.44306	-3.06488	-0.969814	-2.255	-1.80321	-1.91231	-1.49889	-3.59729	0.966918	0.159374	0.498614	0.864386	-0.330022
Q8WUF5	-2.45658	-6.016	-1.11348	-6.17981	-2.17633	-6.23057	-6.3029	-5.6853	-6.80388	-2.73721	-2.15909	-1.4401	-2.75948	-1.61806	-3.46953	-5.05451	-1.77985	-3.20468	-4.0546	-1.64849	-1.93067	0.0122111	0.0719155	0.0261601	0.324819	1.92302
Q92520	2.66016	2.35416	0.668718	0.889732	1.69188	2.51469	2.59622	2.82401	2.96238	3.3686	2.07715	1.80201	1.62966	1.19433	1.78999	2.3174	3.46724	1.32894	1.87198	2.1933	1.72312	0.973405	0.253002	0.372362	0.802335	-0.308046
Q92630	-5.23919	-5.03477	-4.90134	-3.33721	-5.4429	-5.24934	-5.32167	-4.70407	-5.82265	-4.37247	-2.16301	-3.21628	-1.68005	-2.51926	-2.53247	-0.861523	-2.3911	-1.86268	-1.28507	-2.01336	-2.04534	0.0367701	0.816698	8.44313e-09	2.09221e-05	2.89073
Q92841	-6.25332	-3.6018	-0.680331	-6.21271	-6.45703	-6.26347	-6.3358	0.54174	-4.75231	-5.3866	-2.11526	-3.22462	-1.43908	-2.41133	-3.4186	-2.25274	-1.82676	-2.79053	-3.47092	-1.66098	-2.63834	0.150603	0.000422038	0.0316968	0.354072	2.06297
Q92845	-1.52331	-4.27401	-4.14057	-2.99299	-4.68213	-4.48857	-4.56091	-3.94331	-5.06189	-3.12594	-1.49007	-3.24583	-2.01467	-2.69779	-1.16882	-0.459748	-2.34489	-0.619938	-1.05797	-1.12652	-2.24136	0.200279	0.615603	7.2257e-05	0.0119368	2.20049
Q92882	-4.31725	-4.11283	-3.97939	-0.768569	-4.52095	-4.32739	-4.39973	-0.504494	-4.90071	-0.83615	-0.224253	-2.13579	-0.884097	-1.70185	-0.37523	-0.898992	-1.22242	1.21265	-0.441458	2.14252	-0.631355	0.0294901	0.257782	0.000787236	0.0398117	2.79763
Q969X1	-6.52508	-6.32066	-2.99309	-1.03136	-6.72879	-6.53523	-6.60756	-5.98996	-7.10854	-1.70555	-0.905266	-1.57083	-0.681955	-1.6768	-2.23019	-2.33839	-2.00742	0.948608	-1.76225	-1.98648	0.511199	0.00684886	0.0320094	0.000326059	0.023572	3.90915
Q96CG8	0.900501	-0.538523	-0.145794	-1.44644	-0.881993	0.933214	1.30282	-0.781286	0.509197	0.919109	0.65038	0.178286	-0.158049	-0.614403	-0.989657	-0.187202	0.514543	-3.83933	-0.522677	-1.48857	-0.752605	0.0300296	0.448393	0.143156	0.662061	-0.73247
Q96CM8	-0.732602	-7.81361	-2.49753	-1.51648	-1.47859	-0.990319	-0.870884	-7.4829	-3.34134	-0.372172	-0.44881	-0.963638	-1.51225	-3.20047	-2.31228	-3.65182	-6.17887	-4.0644	-2.6326	-1.53169	-1.06518	0.00224103	0.146894	0.842149	0.957069	0.204005
Q96CX2	-1.18588	-1.21157	-2.14398	-1.19734	-2.99663	-1.5592	-2.56466	-1.86353	-2.97515	-2.04881	-6.50403	-8.86638	-5.99179	-6.02232	-5.46034	-1.97973	-5.9093	-0.900244	-2.67592	-0.697061	-5.11016	0.0123306	0.00052833	0.00855381	0.175176	-2.58144
Q96GE6	-4.17527	-6.0775	-5.94406	-6.2413	-2.94695	-2.57882	-1.80312	-1.1614	-2.63034	-5.41519	-2.04367	-3.21729	-1.49105	-0.266004	-4.60784	-1.79712	-2.52336	-2.5792	-1.83897	-2.16721	-2.71185	0.0492042	0.0948738	0.035354	0.372796	1.60252
Q96I99	-12.0797	-11.8753	-0.0858622	-1.01964	-1.35825	-12.0899	-2.29342	-11.5446	-12.6632	0.6291	-1.62618	-3.08997	-0.155585	-1.93527	-2.38025	-2.63316	-2.26831	-2.01258	-1.92127	-1.13844	-0.18167	4.63612e-05	2.46018e-06	0.0355975	0.373773	4.67965
Q96JP9	-6.15664	-5.95222	-4.14545	-2.62352	-3.16157	-2.63184	-2.04766	-3.65249	-6.7401	-5.28991	-1.92061	-3.22333	-0.504028	-2.29663	-2.73534	-5.7025	-3.9588	-2.34221	-4.46265	-3.13358	-2.82161	0.351285	0.541913	0.0850458	0.538986	1.23093
Q96KN2	-0.798424	-2.49413	-0.987277	-3.96569	-4.21001	-1.71069	-4.08879	-3.47119	-0.309793	-2.02221	-0.681167	0.383871	-3.13601	-1.25935	-0.560779	-0.373743	-1.5112	-3.01168	-1.69361	-1.64971	-1.76137	0.318427	0.343732	0.0890385	0.551593	1.01903
Q96NU0;Q9BZ76	-2.45736	-1.99902	-1.55641	0.494378	-2.409	-2.68672	-1.37173	-0.382507	-2.37465	-2.32355	-7.33013	-9.69248	-6.8179	-6.84842	-1.914	-6.24581	-6.7354	-5.70532	-0.296581	-5.79938	-2.15677	0.0444746	0.00633117	0.00124624	0.055146	-3.70627
Q99466	-8.52292	0.872581	-1.49219	-8.48231	-8.72663	-1.99335	-8.6054	-7.9878	-9.10638	-7.6562	-0.97762	-1.14258	-0.309479	-1.38811	-0.961732	-0.972795	-1.81916	-1.1534	-1.91301	-2.23179	-1.25701	0.000208423	1.03396e-06	0.00253652	0.0888212	4.88582
Q9BSQ5	-2.4131	-6.86456	-6.73112	-4.02392	-3.80683	-3.49467	-7.15145	-6.53385	-7.65243	-1.41555	-1.84653	-3.19645	-2.00064	-2.38299	-4.20666	-2.66301	-1.80709	-2.27903	-2.93462	-3.61694	-3.81842	0.0106685	0.00495942	0.0126798	0.226046	2.21308
Q9BYH1	-0.668826	-0.0345127	-0.318285	-1.12701	-0.929574	-0.465978	0.205839	-0.852911	-0.12876	0.0932775	-1.50785	0.0772842	-0.611418	-0.776737	-0.235816	-2.54849	1.97527	-1.31857	-1.01771	-0.0425248	-2.00988	0.234575	0.00746017	0.450295	0.838826	-0.306092
Q9H3R2	-1.32146	-4.0623	-0.58934	0.0618685	-0.313162	-1.78784	-2.15215	-0.909499	-1.75365	-2.83773	-15.3466	-17.7081	-14.8314	-0.802785	-14.3022	-0.989694	-0.173187	-1.58743	-13.6133	-0.597597	-2.50756	2.32626e-05	1.05586e-05	0.0249836	0.321183	-5.92983
Q9H479	-7.0638	-6.85938	1.14883	-7.02319	-7.26751	-1.59032	-1.77231	-6.52868	-7.64726	-0.451769	-0.205414	-1.95803	-1.12157	-1.66032	-1.05034	-0.38521	-2.29252	-0.276381	-1.0535	0.107163	-0.50087	0.000719669	7.71244e-05	0.00918686	0.18212	3.56036
Q9HAT2	0.657685	0.111554	-1.0883	-1.62332	-0.658341	0.59677	-0.0114687	0.561524	-1.30323	1.62554	1.53185	0.860421	-2.89883	-1.1867	0.570976	0.348415	0.168304	-0.72319	0.391977	0.902603	0.658984	0.130933	0.591149	0.735237	0.936237	0.169959
Q9NPR2	-5.97368	-5.76926	-5.63582	-5.93307	-6.17739	-5.98383	-6.05616	-5.43856	-6.55714	-2.24472	-1.82548	-3.21498	-2.33233	-2.65888	-3.07963	-1.91601	-0.476145	-3.364	-2.90818	-2.67453	-2.36355	0.0119824	0.24533	4.09078e-06	0.00126712	3.13935
Q9NR46	-7.1364	-6.93198	-2.68681	-1.44863	-4.58957	-7.14654	-7.21888	-3.76287	-7.71986	-1.11844	-0.587673	-3.15504	-1.53761	-0.0991801	-1.84777	-2.4439	-3.34642	-2.47727	-1.44703	-0.88301	-1.97259	0.0092848	0.00835213	0.00360018	0.104956	3.17623
Q9NUQ9	-0.107199	0.290553	-0.649392	-0.595866	-0.995797	-1.13894	-1.52677	-1.21814	-0.715668	-4.60731	-11.2028	-1.07212	-10.6906	-10.7211	-10.1592	-10.1185	-10.6081	-9.57803	-1.8193	-1.53934	-9.80898	0.000162221	0.00204032	0.000237245	0.0209962	-6.81156
Q9NZD2	-5.03972	-5.30112	-5.16768	-5.46492	-4.61411	-5.51568	-5.58801	-4.97041	-6.08899	-2.21017	-1.98234	-1.56021	-1.8082	-1.79476	-1.61522	-2.61148	-2.61988	-0.0983084	-2.99928	0.343865	-2.23536	0.0477444	0.926044	8.86848e-07	0.000313944	3.27052
Q9NZZ3	2.15497	1.74856	0.610633	2.60181	1.93601	1.45316	1.59736	2.31156	0.699185	4.68496	2.74678	0.670827	2.32134	2.61512	1.37331	2.47215	1.0455	3.44131	3.75296	4.80606	3.6438	0.322907	0.787972	0.232437	0.741711	0.646468
Q9P289	-1.16766	-1.73298	-1.10065	-0.0495849	-2.84705	-0.283703	-0.737237	-0.844411	-1.35626	-0.560213	-0.677324	-1.88605	-2.04032	0.176647	-1.40037	-2.65583	-0.882382	-0.239844	-0.0978023	-0.364407	0.984997	0.936763	0.374808	0.564249	0.890954	0.242279
Q9UJC3	2.6192	-5.75448	-5.62104	-1.17977	-6.16261	-5.96905	-6.04138	-5.42378	-6.54236	-0.653008	-2.81534	-2.66425	-0.267171	-2.05142	-1.67071	-2.1977	-2.62068	-0.196125	-0.255672	-0.355775	-2.68184	0.0729063	0.00334843	0.0397939	0.390043	2.45677
Q9UMD9	-4.45144	-4.24702	-4.11358	-4.41082	-4.65514	-4.46158	-4.53392	-3.91632	-5.03489	1.58998	-2.14442	-3.2779	-0.653867	-0.907284	-1.60848	-0.622744	-1.45191	-1.49132	1.20357	-1.46658	-0.634201	0.0330094	0.105489	0.00195699	0.0757721	2.63664
Q9UNE7	-5.39365	-5.18924	-3.73189	-5.35304	-1.43433	-5.4038	-5.47613	-4.85853	-5.97711	-1.65648	-1.8273	-1.68188	-1.4398	-2.26248	-2.0057	-3.50599	-1.43103	-1.60242	-0.639379	-0.365491	-1.61641	0.00541717	0.0435438	0.000325659	0.023572	2.77671
Q9UPU3	-8.03684	-7.83242	-7.69898	-7.99623	2.48434	-8.04698	-4.25791	-7.50172	-8.6203	-7.17011	0.174272	-1.45128	0.516535	2.56873	-0.539041	0.767515	2.72747	0.294446	-2.60017	-2.39062	-1.7093	0.0102095	0.0669602	0.000129891	0.0128748	6.31849
Q9UPX8	-13.3572	-13.1534	-13.02	-2.44725	-3.05735	-13.3678	-13.4397	-12.8227	-13.9406	-12.4911	-2.89445	-14.0861	-2.41152	-3.29121	-1.01396	-1.77656	-2.31546	-2.41298	-2.20905	-1.41311	-2.21809	5.82046e-05	0.558511	0.000362281	0.0236245	7.83312
Q9UQN3	1.17055	0.685499	0.105394	2.4817	2.18381	1.47925	1.64209	1.12023	-1.95606	3.3764	0.0976828	0.28063	3.55796	3.23814	1.5705	1.70936	0.607745	2.75321	2.81814	3.91759	2.32358	0.619834	0.788166	0.180022	0.698285	0.850617
Q9Y2A7	-8.7148	-1.85812	-8.37695	-8.67419	-1.0827	-1.04546	-1.42374	0.207234	-9.29826	-0.5752	0.177701	0.0167796	-2.31983	-0.352538	1.19688	-2.54553	-2.69779	-0.294886	-0.754381	0.218763	-0.254483	0.00012039	0.00122938	0.0289208	0.340419	3.39246
Q9Y2J2	-2.61363	-6.20058	-6.06714	-6.36439	-0.959921	-6.41514	-6.48748	-5.86988	-0.606274	-2.52587	-0.460628	0.594001	-1.83619	-1.23669	-1.24741	-1.61171	-2.96408	-0.946323	-1.99249	-1.65987	-1.83856	0.00324938	0.00547274	0.00333863	0.102137	3.02922
Q9Y446	-0.0779546	-4.82873	-4.69529	-1.36851	-3.57439	-5.04329	-5.11562	-4.49802	1.83362	-0.453981	-0.51341	-1.64028	-1.53531	-1.05079	-0.63683	-2.09415	-1.92321	0.837175	0.247396	1.20152	-4.26946	0.129379	0.135885	0.0794376	0.522174	1.74791
Q9Y485	-3.87686	-5.25158	-5.11814	-2.68116	-2.33571	-3.60719	-5.53847	-4.92087	-3.73137	-0.178184	-1.31242	-0.313091	-2.76574	-3.26601	-0.958492	-2.99966	-2.43098	-1.42542	-1.75637	-0.22685	-2.2941	0.434995	0.172897	0.00652639	0.151144	1.92858
Q9Y512	-5.25949	-5.05507	-4.92163	-5.21887	-5.46319	-3.15153	-5.34197	-4.72436	-5.84294	-2.80422	-1.33469	-2.94718	-2.0944	-1.14473	-4.28973	-3.28003	-2.16229	-2.20155	-2.5809	-1.90464	-4.4958	0.0770044	0.799202	0.000120481	0.0127885	2.19324
Q9Y5E6	-0.925629	-5.71523	-5.58179	-5.87903	-2.58108	-1.77512	-2.71917	-2.36945	-2.88295	-2.94979	-1.42433	-2.45086	-1.37523	-2.15224	-1.9504	-1.90484	-1.42833	-3.24488	-1.74867	-1.4225	-1.59638	0.000641779	0.00167281	0.0295182	0.341804	1.45623
Q9Y5G2	-1.66057	-3.81118	-0.652452	-5.29736	-3.33889	-1.51671	-4.06666	-2.8559	-4.22588	0.538755	-0.804096	-3.49425	-1.60487	-2.50562	-4.04004	-3.75421	-3.32454	-1.24051	0.885545	0.678657	-0.571664	0.297939	0.912259	0.268519	0.759845	0.890904

## Sheet: ELISA data
Sample number	Gender	Age	Benign follicular nodules	临床诊断	Pathology	Semaphorin 6D	MUC13	Matrilin-2	CXCL14
1	female	43	2364914	非毒性多个甲状腺结节	Follicular epithelial lesions	2.96626	0.122918	0.009996	0.0002052
2	female	59	2412796	非毒性多个甲状腺结节	Benign follicular nodules	2.54468	0.135441	0.148436	0.0002052
3	female	18	2412852	非毒性多个甲状腺结节	Benign follicular nodules	1.91231	0.304504	0.286876	0.751005
4	female	37	2413942	非毒性多个甲状腺结节	Benign adenomatous nodule	4.86337	0.580014	0.217656	0.209289
5	male	64	2389914	甲状腺良性肿瘤	Benign follicular nodules	6.76048	0.138572	0.259188	0.370853
6	female	69	2414452	非毒性多个甲状腺结节	Lymphocytic thyroiditis	3.17705	1.98261	0.009996	0.0667318
7	female	50	1747988	非毒性多个甲状腺结节	Benign follicular nodules	1.27994	0.160487	0.009996	0.0382204
8	male	60	2415512	非毒性多个甲状腺结节	Benign follicular nodules	0.22599	0.157356	0.134592	0.133258
9	female	67	2416101	非毒性多个甲状腺结节	Benign follicular nodules	4.231	0.107264	0.051528	0.0952432
10	female	39	2417643	非毒性多个甲状腺结节	Benign follicular nodules	1.70152	0.17301	0	0.133258
11	female	65	2417543	非毒性多个甲状腺结节	Benign follicular nodules	1.70152	0.147964	0.106904	0.0667318
12	female	40	2417361	非毒性多个甲状腺结节	Benign follicular nodules	3.80942	0.241888	0.051528	0.133258
13	female	59	2347024	非毒性多个甲状腺结节	Benign follicular nodules	4.44179	0.13231	0.134592	0.0857394
14	female	22	2417716	甲状腺良性肿瘤	Benign follicular nodules	2.54468	0.457913	0.065372	0.104747
15	female	65	2418181	非毒性多个甲状腺结节	Benign follicular nodules	0.64757	0.147964	0	0.0762356
16	female	38	2418182	非毒性多个甲状腺结节	Benign follicular nodules	1.27994	0.254411	0.120748	0.152266
17	female	64	2419490	非毒性多个甲状腺结节	Benign adenomatous nodule	0.64757	0.085348	0.120748	0.209289
18	male	61	2419284	甲状腺肿物	Benign follicular nodules	2.75547	0.21058	0.037684	0.0002052
19	female	61	2419540	甲状腺良性肿瘤	No tumor cells found	5.70653	0.370251	0.065372	0.133258
20	male	60	2419727	非毒性多个甲状腺结节	No tumor cells found	2.75547	0.417213	0.09306	0.171274
21	male	40	1756209	甲状腺肿物，良性结节	Benign adenomatous nodule	3.38784	0.138572	0	0.275815
22	female	33	2381244	非毒性多个甲状腺结节	Benign follicular nodules	2.1231	0.235626	0.051528	0.0477242
23	female	49	2422444	非毒性多个甲状腺结节	Benign follicular nodules	3.59863	0.110394	0	0.0667318
24	female	66	2423562	非毒性多个甲状腺结节	Benign follicular nodules	1.70152	0.263804	0.009996	0.123755
25	female	54	2421823	非毒性多个甲状腺结节	Benign follicular nodules	1.49073	0.122918	0	0.0382204
26	female	66	2423437	非毒性单个甲状腺结节	Benign follicular nodules	3.59863	0.439128	0.065372	0.0477242
27	male	38	2421969	非毒性单个甲状腺结节	Benign follicular nodules	2.33389	0.360858	0.120748	0.190281
28	male	35	2423959	甲状腺良性肿瘤	No tumor cells found	1.70152	0.0978712	0.009996	0.0857394
29	female	34	1811036	非毒性甲状腺结节	Lymphocytic thyroiditis	4.02021	0.16988	0	0.0857394
30	female	40	2445275	非毒性多个甲状腺结节	Benign follicular nodules	1.70152	0.686462	0	0.218793
31	female	70	2442000	非毒性多个甲状腺结节	Benign follicular nodules	0	0.179272	0.051528	0.009709
32	female	49	2444320	非毒性多个甲状腺结节	Lymphocytic thyroiditis	2.96626	0.0947404	0.02384	-0.0188024
33	female	68	1808231	非毒性多个甲状腺结节	Benign follicular nodules	0	0.144833	0	0.0287166
34	female	16	2449717	非毒性甲状腺结节	Benign follicular nodules	1.91231	0.154226	0.079216	0.114251
35	female	38	2459747	甲状腺良性肿瘤	Benign follicular nodules	2.1231	0.508006	0.009996	0.0952432
36	female	66	2441991	非毒性多个甲状腺结节	No tumor cells found	2.33389	0.0884788	0	0.057228
37	female	50	1809748	甲状腺恶性肿瘤	Papillary thyroid carcinoma	1.70152	0.163618	0	0.180777
38	female	32	1811943	甲状腺恶性肿瘤	Papillary thyroid carcinoma	1.27994	0.185534	0	0.0857394
39	female	33	2458629	甲状腺恶性肿瘤	Papillary thyroid carcinoma	3.17705	0.351466	0	0.0192128
40	female	50	2436776	甲状腺恶性肿瘤	Papillary thyroid carcinoma	1.06915	0.0978712	0	0.0287166
41	female	61	2441943	甲状腺恶性肿瘤	Papillary thyroid carcinoma	1.70152	0.182403	0.02384	0.0667318
42	female	41	2450969	甲状腺恶性肿瘤	Papillary thyroid carcinoma	2.33389	0.260673	0.009996	0.057228
43	female	40	1756745	甲状腺恶性肿瘤	Papillary thyroid carcinoma	2.1231	1.80729	0.02384	0.228296
44	male	44	2443871	非毒性多个甲状腺结节	Papillary thyroid carcinoma	0	0.295112	10.3238	0.560929
45	female	28	1804946	甲状腺肿物	Papillary thyroid carcinoma	0.64757	0.122918	0.328408	0.827036
46	female	32	1806986	甲状腺恶性肿瘤	Papillary thyroid carcinoma	0.85836	0.52366	0	0.0382204
47	female	45	2407496	甲状腺恶性肿瘤	Papillary thyroid carcinoma	0.64757	0.727162	0.148436	1.44478
48	female	28	2407550	甲状腺恶性肿瘤	Papillary thyroid carcinoma	0	2.85924	0.065372	0.0002052
49	male	49	2388966	甲状腺恶性肿瘤	Papillary thyroid carcinoma	2.96626	0.313896	0.106904	0.114251
50	female	23	2412585	甲状腺乳头状癌	Papillary thyroid carcinoma	1.49073	1.39715	0.120748	0.190281
51	female	29	2408642	甲状腺恶性肿瘤，乳腺术后	Papillary thyroid carcinoma	1.91231	0.119787	0.134592	0.16177
52	female	51	2413462	甲状腺乳头状癌	Papillary thyroid carcinoma	0	0.323289	0	0.0192128
53	male	40	2413779	甲状腺恶性肿瘤	Papillary thyroid carcinoma	0.43678	0.313896	0.286876	0.503907
54	female	64	2413838	甲状腺恶性肿瘤	Papillary thyroid carcinoma	1.27994	0.13231	0	0.0002052
55	male	22	1755862	甲状腺恶性肿瘤	Papillary thyroid carcinoma	0.0152	0.0790864	0	0.0382204
56	female	34	2414909	甲状腺恶性肿瘤	Papillary thyroid carcinoma	0.43678	0.313896	0.273032	0.665471
57	male	37	2416027	甲状腺恶性肿瘤	Papillary thyroid carcinoma	1.49073	0.201188	0.425316	0.209289
58	male	53	2416161	甲状腺恶性肿瘤，结肠癌病史	Papillary thyroid carcinoma	1.49073	0.129179	0.079216	0.0762356
59	female	26	2418113	甲状腺恶性肿瘤	Papillary thyroid carcinoma	1.06915	0.924402	0.259188	0.0382204
60	male	34	2418232	甲状腺恶性肿瘤	Papillary thyroid carcinoma	1.49073	0.141702	0	0.057228
61	female	42	2420169	甲状腺乳头状癌？	Papillary thyroid carcinoma	0	0.335812	0.009996	0.228296
62	male	42	2421005	甲状腺乳头状癌	Papillary thyroid carcinoma	1.70152	0.25128	0.09306	0.228296
63	female	32	2423380	甲状腺恶性肿瘤	Papillary thyroid carcinoma	2.54468	1.20304	0.037684	0.104747
64	male	32	2421728	甲状腺恶性肿瘤	Papillary thyroid carcinoma	1.27994	0.198057	0	0.0477242
65	male	74	1431187	非毒性多个甲状腺结节	Papillary thyroid carcinoma	0.64757	0.163618	0.037684	0.0667318
66	male	42	2437620	甲状腺恶性肿瘤	Papillary thyroid carcinoma	0	0.21058	0	0.0477242
67	female	57	2432777	甲状腺恶性肿瘤	Papillary thyroid carcinoma	0.22599	0.16988	0.065372	0.0287166
68	male	44	2438921	甲状腺恶性肿瘤	Papillary thyroid carcinoma	0	0.223103	0	0.0192128
69	female	52	2440953	甲状腺肿物	Papillary thyroid carcinoma	3.38784	0.232496	0.051528	0.0952432
70	female	35	2432772	甲状腺恶性肿瘤	Papillary thyroid carcinoma	2.54468	0.426605	0	0.057228
71	female	78	1822683	甲状腺恶性肿瘤	Papillary thyroid carcinoma	1.70152	0.182403	0.037684	0.057228
72	female	35	1816928	甲状腺恶性肿瘤	Papillary thyroid carcinoma	1.06915	0.529922	0	0.057228
73	female	40	2422996	甲状腺恶性肿瘤	Papillary thyroid carcinoma	2.1231	0.201188	0.079216	0.114251

## Sheet: Diseases or Functions
Categories	Functions	Diseases or Functions Annotation	p-Value	Predicted Activation State	Activation z-score	Notes	Bias-corrected z-score	Molecules	# Molecules
Organismal Injury and Abnormalities	calcinosis	Calcinosis	2.06e-07					OCLN,BST1,ANPEP,CNDP1,HLA-DRA,APOM,BLVRA,ALDH3A2,PRTN3,RPS17,EPHX1,FERMT3,LMNB2,NPM1,APOL1,SPTB	16
Cardiovascular Disease, Neurological Disease, Organismal Injury and Abnormalities, Skeletal and Muscular Disorders	calcification	Calcification of aortic valve	2.29e-07					BST1,ANPEP,CNDP1,HLA-DRA,APOM,BLVRA,ALDH3A2,PRTN3,RPS17,EPHX1,FERMT3,LMNB2,NPM1,APOL1,SPTB	15
RNA Post-Transcriptional Modification	processing	Processing of rRNA	4.7e-07					RPS16,RPS17,RPL11,RPL35A,NPM1,RPL26,RPS25	7
Cancer, Organismal Injury and Abnormalities	head and neck carcinoma	Head and neck carcinoma	5.15e-07					SFTPD,GGT1,ERBB4,MFAP5,ASMTL,ANPEP,DYRK2,CYCS,CNDP1,RPL26,FBP2,ALDH3A2,GLTP,GHR,FERMT3,KLK8,CALML4,SH3GLB2,OCLN,USP14,CTHRC1,SORCS3,SEMA4B,HLA-DRA,BLVRA,PSMD12,UQCRC2,EPB41L3,AGA,PRTN3,TMEM25,HOOK1,CS,HDDC2,PCDHB3,EPHX1,DMXL1,CTH,ARHGAP12,MVD,PKD2,IGDCC4,KIF23,GATM,EIF3I,GSTT1,PXDNL,PPP1R13L,CCDC182,USP8,SASH1,PSMC1,PCDH17,NPM1,SIAE,RPS25,BST1,MEGF6,ACSF2,COL17A1,UBA6,PLCG2,DEFA5,MASP1,ANXA8/ANXA…	162
Cancer, Endocrine System Disorders, Organismal Injury and Abnormalities	nonpituitary endocrine tumor	Nonpituitary endocrine tumor	7.75e-07					SFTPD,GGT1,ERBB4,ASMTL,ANPEP,DYRK2,CYCS,CNDP1,RPL26,FBP2,ALDH3A2,GLTP,FERMT3,KLK8,CALML4,SH3GLB2,OCLN,USP14,CTHRC1,SORCS3,SEMA4B,HLA-DRA,BLVRA,PSMD12,UQCRC2,EPB41L3,AGA,PRTN3,TMEM25,HOOK1,HDDC2,PCDHB3,EPHX1,DMXL1,CTH,ARHGAP12,MVD,PKD2,IGDCC4,KIF23,GATM,EIF3I,PXDNL,PPP1R13L,CCDC182,USP8,SASH1,PSMC1,PCDH17,NPM1,SIAE,RPS25,BST1,MEGF6,ACSF2,COL17A1,UBA6,PLCG2,DEFA5,MASP1,ANXA8/ANXA8L1,CHMP2B,RPS17,SG…	158
Cancer, Endocrine System Disorders, Organismal Injury and Abnormalities	thyroid gland tumor	Thyroid gland tumor	1.38e-06					SFTPD,GGT1,ERBB4,ASMTL,ANPEP,DYRK2,CYCS,CNDP1,RPL26,FBP2,ALDH3A2,GLTP,FERMT3,KLK8,CALML4,SH3GLB2,OCLN,USP14,SORCS3,SEMA4B,HLA-DRA,BLVRA,PSMD12,UQCRC2,EPB41L3,AGA,PRTN3,TMEM25,HOOK1,HDDC2,PCDHB3,EPHX1,DMXL1,CTH,ARHGAP12,MVD,PKD2,IGDCC4,KIF23,GATM,EIF3I,PXDNL,PPP1R13L,CCDC182,USP8,SASH1,PSMC1,PCDH17,NPM1,SIAE,RPS25,BST1,MEGF6,ACSF2,COL17A1,UBA6,PLCG2,DEFA5,MASP1,ANXA8/ANXA8L1,CHMP2B,RPS17,AP2A1,CHM…	155
Cancer, Organismal Injury and Abnormalities	neck neoplasm	Neck neoplasm	1.41e-06					SFTPD,GGT1,ERBB4,ASMTL,ANPEP,DYRK2,CYCS,CNDP1,RPL26,FBP2,ALDH3A2,GLTP,GHR,FERMT3,KLK8,CALML4,SH3GLB2,OCLN,USP14,SORCS3,SEMA4B,HLA-DRA,BLVRA,PSMD12,UQCRC2,EPB41L3,AGA,PRTN3,TMEM25,HOOK1,HDDC2,PCDHB3,EPHX1,DMXL1,CTH,ARHGAP12,MVD,PKD2,IGDCC4,KIF23,GATM,EIF3I,PXDNL,PPP1R13L,CCDC182,USP8,SASH1,PSMC1,PCDH17,NPM1,SIAE,RPS25,BST1,MEGF6,ACSF2,COL17A1,UBA6,PLCG2,DEFA5,MASP1,ANXA8/ANXA8L1,CHMP2B,RPS17,AP2A1…	156
Cancer, Endocrine System Disorders, Organismal Injury and Abnormalities	epithelial thyroid cancer	Thyroid carcinoma	1.99e-06					SFTPD,GGT1,ERBB4,ASMTL,ANPEP,DYRK2,CYCS,CNDP1,RPL26,FBP2,ALDH3A2,GLTP,FERMT3,KLK8,CALML4,SH3GLB2,OCLN,USP14,SORCS3,SEMA4B,HLA-DRA,BLVRA,PSMD12,UQCRC2,EPB41L3,AGA,PRTN3,TMEM25,HOOK1,HDDC2,PCDHB3,EPHX1,DMXL1,CTH,ARHGAP12,MVD,PKD2,IGDCC4,KIF23,GATM,EIF3I,PXDNL,PPP1R13L,CCDC182,USP8,SASH1,PSMC1,PCDH17,SIAE,NPM1,RPS25,BST1,MEGF6,ACSF2,COL17A1,UBA6,PLCG2,DEFA5,MASP1,ANXA8/ANXA8L1,CHMP2B,RPS17,AP2A1,CHM…	154
Cancer, Organismal Injury and Abnormalities	head and neck neoplasia	Head and neck tumor	2.31e-06					SFTPD,GGT1,ERBB4,MFAP5,ASMTL,ANPEP,DYRK2,CYCS,CNDP1,RPL26,FBP2,ALDH3A2,GLTP,GHR,PSMD10,FERMT3,KLK8,CALML4,SH3GLB2,OCLN,USP14,CTHRC1,PSCA,SORCS3,SEMA4B,HLA-DRA,BLVRA,PSMD12,UQCRC2,EPB41L3,AGA,PRTN3,TMEM25,HOOK1,CS,HDDC2,PCDHB3,EPHX1,DMXL1,CTH,ARHGAP12,MVD,PKD2,IGDCC4,KIF23,GATM,EIF3I,GSTT1,PXDNL,PPP1R13L,CCDC182,USP8,SASH1,PSMC1,PCDH17,NPM1,SIAE,RPS25,BST1,MEGF6,ACSF2,PTGR2,COL17A1,UBA6,SAMM50,PLC…	172
Cancer, Endocrine System Disorders, Organismal Injury and Abnormalities	endocrine gland tumor	Endocrine gland tumor	5.44e-06					SFTPD,GGT1,ERBB4,ASMTL,ANPEP,DYRK2,CYCS,CNDP1,RPL26,FBP2,ALDH3A2,GLTP,GHR,FERMT3,KLK8,CALML4,SH3GLB2,OCLN,USP14,CTHRC1,GDPD3,SORCS3,SEMA4B,HLA-DRA,BLVRA,PSMD12,UQCRC2,EPB41L3,AGA,PRTN3,TMEM25,HOOK1,HDDC2,PCDHB3,EPHX1,DMXL1,CTH,ARHGAP12,MVD,PKD2,IGDCC4,KIF23,GATM,EIF3I,PXDNL,PPP1R13L,CCDC182,USP8,SASH1,PSMC1,PCDH17,NPM1,SIAE,RPS25,BST1,MEGF6,ACSF2,PTGR2,COL17A1,UBA6,PLCG2,DEFA5,MASP1,ANXA8/ANXA8L1…	161
Cellular Assembly and Organization, DNA Replication, Recombination, and Repair	quantity	Quantity of centrosome	5.62e-06		-1.4		-0.898	SYK,CHMP2B,KIF23,CHMP5,NPM1	5
Cancer, Organismal Injury and Abnormalities	head and neck cancer	Head and neck cancer	7.9e-06					SFTPD,GGT1,ERBB4,MFAP5,ASMTL,ANPEP,DYRK2,CYCS,CNDP1,RPL26,FBP2,ALDH3A2,GLTP,GHR,FERMT3,KLK8,CALML4,SH3GLB2,OCLN,USP14,CTHRC1,SORCS3,SEMA4B,HLA-DRA,BLVRA,PSMD12,UQCRC2,EPB41L3,AGA,PRTN3,TMEM25,HOOK1,CS,HDDC2,PCDHB3,EPHX1,DMXL1,CTH,ARHGAP12,MVD,PKD2,IGDCC4,KIF23,GATM,EIF3I,GSTT1,PXDNL,PPP1R13L,CCDC182,USP8,SASH1,PSMC1,PCDH17,NPM1,SIAE,RPS25,BST1,MEGF6,ACSF2,COL17A1,UBA6,PLCG2,DEFA5,MASP1,ANXA8/ANXA…	163
Infectious Diseases, Organismal Injury and Abnormalities	infection	Viral Infection	9.36e-06	Increased	2.813	bias	-0.056	SFTPD,GGT1,ASMTL,SNRPD1,ANPEP,CYCS,SYK,GHR,FERMT3,UQCRC1,OCLN,USP14,EIF3A,HLA-DRA,RAB3D,NDUFS4,PSMD12,RPS16,XPO1,ZMPSTE24,DMXL1,ARHGAP12,EIF3I,APOM,RPL38,PGRMC2,STAT1,GPT,KCTD12,PTPN6,APOL1,MAOA,CHST14,DDX17,TRIM25,ORM2,PTGR2,SRSF2,NOTCH4,SAMM50,DEFA5,CHMP2B,AP2A1,CHMP5,SELENBP1,SNAP29,DHX9,SUCLG2,NCKAP1	49
Cancer, Endocrine System Disorders, Organismal Injury and Abnormalities	endocrine carcinoma	Endocrine carcinoma	1.32e-05					SFTPD,GGT1,ERBB4,ASMTL,ANPEP,DYRK2,CYCS,CNDP1,RPL26,FBP2,ALDH3A2,GLTP,GHR,FERMT3,KLK8,CALML4,SH3GLB2,OCLN,USP14,GDPD3,SORCS3,SEMA4B,HLA-DRA,BLVRA,PSMD12,UQCRC2,EPB41L3,AGA,PRTN3,TMEM25,HOOK1,HDDC2,PCDHB3,EPHX1,DMXL1,CTH,ARHGAP12,MVD,PKD2,IGDCC4,KIF23,GATM,EIF3I,PXDNL,PPP1R13L,CCDC182,USP8,SASH1,PSMC1,PCDH17,NPM1,SIAE,RPS25,BST1,MEGF6,ACSF2,PTGR2,COL17A1,UBA6,PLCG2,DEFA5,MASP1,ANXA8/ANXA8L1,CHMP2B…	158
Infectious Diseases, Organismal Injury and Abnormalities	infection	Infection by RNA virus	2.01e-05	Increased	2.936	bias	0.1	GGT1,ANPEP,CYCS,EIF3I,APOM,SYK,PGRMC2,STAT1,KCTD12,GHR,APOL1,MAOA,CHST14,UQCRC1,OCLN,EIF3A,ORM2,PTGR2,SRSF2,NOTCH4,SAMM50,HLA-DRA,RAB3D,NDUFS4,PSMD12,XPO1,ZMPSTE24,DMXL1,AP2A1,CHMP5,SELENBP1,ARHGAP12,DHX9,SUCLG2,NCKAP1	35
Cancer, Hematological Disease, Immunological Disease, Organismal Injury and Abnormalities	acute myeloid leukemia	Chemoresistant acute myeloid leukemia	2.23e-05					RPL11,RPS4X,HLA-DRA,RPS25	4
Cancer, Organismal Injury and Abnormalities	abdominal carcinoma	Abdominal carcinoma	2.76e-05					SFTPD,GGT1,ERBB4,MFAP5,ASMTL,ANPEP,DYRK2,CNDP1,FBP2,ALDH3A2,GLTP,GHR,FERMT3,KLK8,CALML4,SH3GLB2,OCLN,USP14,CTHRC1,GDPD3,PSCA,SORCS3,SEMA4B,HLA-DRA,BLVRA,NDUFS4,PSMD12,UQCRC2,EPB41L3,AGA,PRTN3,TMEM25,HOOK1,CS,HDDC2,PCDHB3,EPHX1,DMXL1,CTH,ARHGAP12,MVD,PKD2,IGDCC4,KIF23,GATM,EIF3I,GSTT1,TMBIM1,PXDNL,PPP1R13L,CCDC182,USP8,SASH1,PSMC1,PCDH17,NPM1,SIAE,APOL1,BST1,MEGF6,ACSF2,PTGR2,COL17A1,UBA6,TSTD1,AC…	176
Cancer, Organismal Injury and Abnormalities	abdominal adenocarcinoma	Abdominal adenocarcinoma	3.77e-05					SFTPD,GGT1,ERBB4,MFAP5,ASMTL,ANPEP,DYRK2,CNDP1,FBP2,ALDH3A2,GLTP,GHR,FERMT3,KLK8,CALML4,SH3GLB2,OCLN,USP14,CTHRC1,GDPD3,PSCA,SORCS3,SEMA4B,HLA-DRA,BLVRA,NDUFS4,PSMD12,UQCRC2,EPB41L3,AGA,PRTN3,TMEM25,HOOK1,CS,HDDC2,PCDHB3,EPHX1,DMXL1,CTH,ARHGAP12,MVD,PKD2,IGDCC4,KIF23,GATM,EIF3I,GSTT1,TMBIM1,PXDNL,PPP1R13L,USP8,SASH1,PSMC1,PCDH17,NPM1,SIAE,APOL1,BST1,MEGF6,ACSF2,PTGR2,COL17A1,UBA6,ACSM2B,SAMM50,PL…	169
Cancer, Gastrointestinal Disease, Organismal Injury and Abnormalities	gastrointestinal carcinoma	Gastrointestinal carcinoma	4.15e-05					SFTPD,GGT1,ERBB4,MFAP5,ASMTL,ANPEP,DYRK2,CNDP1,FBP2,ALDH3A2,GLTP,GHR,FERMT3,KLK8,CALML4,SH3GLB2,USP14,CTHRC1,GDPD3,PSCA,SORCS3,SEMA4B,HLA-DRA,BLVRA,NDUFS4,UQCRC2,EPB41L3,AGA,PRTN3,TMEM25,HOOK1,CS,HDDC2,PCDHB3,EPHX1,DMXL1,CTH,ARHGAP12,MVD,PKD2,IGDCC4,KIF23,EIF3I,TMBIM1,PXDNL,PPP1R13L,CCDC182,USP8,SASH1,PCDH17,NPM1,SIAE,APOL1,BST1,MEGF6,ACSF2,PTGR2,COL17A1,UBA6,SAMM50,PLCG2,MASP1,SGSH,AP2A1,CHMP5,R…	157
Cancer, Organismal Injury and Abnormalities	cancer	Cancer of secretory structure	5.04e-05					SFTPD,GGT1,ERBB4,ASMTL,ANPEP,DYRK2,CYCS,CNDP1,RPL26,FBP2,ALDH3A2,GLTP,FERMT3,KLK8,CALML4,SH3GLB2,OCLN,USP14,CTHRC1,PSCA,SORCS3,SEMA4B,HLA-DRA,BLVRA,NDUFS4,PSMD12,UQCRC2,EPB41L3,AGA,PRTN3,TMEM25,HOOK1,HDDC2,PCDHB3,EPHX1,DMXL1,CTH,ARHGAP12,MVD,PKD2,IGDCC4,KIF23,GATM,EIF3I,GSTT1,PXDNL,PPP1R13L,CCDC182,USP8,SASH1,PSMC1,PCDH17,NPM1,SIAE,APOL1,RPS25,BST1,MEGF6,ACSF2,COL17A1,UBA6,PLCG2,DEFA5,MASP1,ANXA8…	162
Cancer, Organismal Injury and Abnormalities	non-melanoma solid tumor	Non-melanoma solid tumor	5.76e-05					SFTPD,GGT1,ERBB4,MFAP5,ASMTL,ANPEP,DYRK2,CYCS,CNDP1,RPL26,FBP2,ALDH3A2,GLTP,GHR,PSMD10,FERMT3,KLK8,CALML4,SH3GLB2,OCLN,USP14,CTHRC1,GDPD3,PSCA,SORCS3,SEMA4B,HLA-DRA,BLVRA,NDUFS4,PSMD12,UQCRC2,EPB41L3,AGA,PRTN3,TMEM25,HOOK1,CS,HDDC2,PCDHB3,EPHX1,DMXL1,CTH,ARHGAP12,MVD,PKD2,IGDCC4,KIF23,GATM,EIF3I,GSTT1,TMBIM1,PXDNL,PPP1R13L,CCDC182,USP8,SASH1,PSMC1,PCDH17,RPS21,NPM1,SIAE,APOL1,RPS25,BST1,MEGF6,ACS…	187
Cancer, Gastrointestinal Disease, Organismal Injury and Abnormalities	digestive organ tumor	Digestive organ tumor	6.47e-05					SFTPD,GGT1,ERBB4,MFAP5,ASMTL,ANPEP,DYRK2,CYCS,CNDP1,RPL26,FBP2,ALDH3A2,GLTP,GHR,FERMT3,KLK8,CALML4,SH3GLB2,OCLN,USP14,CTHRC1,GDPD3,PSCA,SORCS3,SEMA4B,HLA-DRA,BLVRA,NDUFS4,PSMD12,UQCRC2,EPB41L3,AGA,PRTN3,TMEM25,HOOK1,CS,HDDC2,PCDHB3,EPHX1,DMXL1,CTH,ARHGAP12,MVD,PKD2,IGDCC4,KIF23,EIF3I,GSTT1,TMBIM1,PXDNL,PPP1R13L,CCDC182,USP8,SASH1,PSMC1,PCDH17,NPM1,SIAE,APOL1,BST1,MEGF6,ACSF2,PTGR2,COL17A1,UBA6,TS…	172
Cancer, Gastrointestinal Disease, Organismal Injury and Abnormalities	gastrointestinal tract cancer	Gastrointestinal tract cancer	6.59e-05					SFTPD,GGT1,ERBB4,MFAP5,ASMTL,ANPEP,DYRK2,CNDP1,FBP2,ALDH3A2,GLTP,GHR,FERMT3,KLK8,CALML4,SH3GLB2,OCLN,USP14,CTHRC1,GDPD3,PSCA,SORCS3,SEMA4B,HLA-DRA,BLVRA,NDUFS4,UQCRC2,EPB41L3,AGA,PRTN3,TMEM25,HOOK1,CS,HDDC2,PCDHB3,EPHX1,DMXL1,CTH,ARHGAP12,MVD,PKD2,IGDCC4,KIF23,EIF3I,GSTT1,TMBIM1,PXDNL,PPP1R13L,CCDC182,USP8,SASH1,PCDH17,NPM1,SIAE,APOL1,BST1,MEGF6,ACSF2,PTGR2,COL17A1,UBA6,SAMM50,PLCG2,MASP1,SGSH,AP…	161
Cancer, Organismal Injury and Abnormalities	nonhematologic malignant neoplasm	Nonhematologic malignant neoplasm	6.65e-05					SFTPD,GGT1,ERBB4,MFAP5,ASMTL,ANPEP,DYRK2,CYCS,CNDP1,RPL26,FBP2,ALDH3A2,GLTP,GHR,PSMD10,FERMT3,KLK8,CALML4,SH3GLB2,OCLN,USP14,CTHRC1,GDPD3,PSCA,SORCS3,SEMA4B,HLA-DRA,BLVRA,NDUFS4,PSMD12,UQCRC2,EPB41L3,AGA,PRTN3,TMEM25,HOOK1,CS,HDDC2,PCDHB3,EPHX1,DMXL1,CTH,ARHGAP12,MVD,PKD2,IGDCC4,KIF23,GATM,EIF3I,GSTT1,TMBIM1,PXDNL,PPP1R13L,CCDC182,USP8,SASH1,PSMC1,PCDH17,RPS21,NPM1,SIAE,APOL1,RPS25,BST1,MEGF6,ACS…	187
Cancer, Organismal Injury and Abnormalities	adenocarcinoma	Adenocarcinoma	7.22e-05					SFTPD,GGT1,ERBB4,MFAP5,ASMTL,ANPEP,DYRK2,CNDP1,FBP2,ALDH3A2,GLTP,GHR,FERMT3,KLK8,CALML4,SH3GLB2,OCLN,USP14,CTHRC1,GDPD3,PSCA,SORCS3,SEMA4B,HLA-DRA,BLVRA,NDUFS4,PSMD12,UQCRC2,EPB41L3,AGA,PRTN3,TMEM25,HOOK1,CS,HDDC2,PCDHB3,EPHX1,DMXL1,CTH,ARHGAP12,MVD,PKD2,IGDCC4,KIF23,GATM,EIF3I,GSTT1,TMBIM1,PXDNL,PPP1R13L,USP8,SASH1,PSMC1,PCDH17,NPM1,SIAE,APOL1,BST1,MEGF6,ACSF2,PTGR2,COL17A1,UBA6,ACSM2B,SAMM50,PL…	171
Developmental Disorder, Hereditary Disorder, Metabolic Disease, Neurological Disease, Organismal Injury and Abnormalities, Renal and Urological Disease, Skeletal and Muscular Disorders	mitochondrial DNA depletion syndrome 9 with methylmalonic aciduria	Mitochondrial DNA depletion syndrome 9 with methylmalonic aciduria	8.08e-05					SUCLG1,SUCLG2	2
Cell-To-Cell Signaling and Interaction, Cellular Compromise, Embryonic Development	oxidative stress response	Oxidative stress response of embryonic cell lines	8.08e-05					ALDH3A2,GGT1	2
Developmental Disorder, Hereditary Disorder, Metabolic Disease, Organismal Injury and Abnormalities	lysosomal storage disease	Lysosomal storage disease	8.34e-05					ALDH3A2,AGA,ACP2,GHR,SGSH,SNAP29,ARSA	7
Cancer, Organismal Injury and Abnormalities	carcinoma	Carcinoma	9.58e-05					SFTPD,GGT1,ERBB4,MFAP5,ASMTL,ANPEP,DYRK2,CYCS,CNDP1,RPL26,FBP2,ALDH3A2,GLTP,GHR,FERMT3,KLK8,CALML4,SH3GLB2,OCLN,USP14,CTHRC1,GDPD3,PSCA,SORCS3,SEMA4B,HLA-DRA,BLVRA,NDUFS4,PSMD12,UQCRC2,EPB41L3,AGA,PRTN3,TMEM25,HOOK1,CS,HDDC2,PCDHB3,EPHX1,DMXL1,CTH,ARHGAP12,MVD,PKD2,IGDCC4,KIF23,GATM,EIF3I,GSTT1,TMBIM1,PXDNL,PPP1R13L,CCDC182,USP8,SASH1,PSMC1,PCDH17,RPS21,NPM1,SIAE,APOL1,RPS25,BST1,MEGF6,ACSF2,PTGR…	185
Cancer, Gastrointestinal Disease, Organismal Injury and Abnormalities	large intestine carcinoma	Large intestine carcinoma	0.000102					SFTPD,GGT1,ERBB4,MFAP5,ASMTL,ANPEP,DYRK2,CNDP1,FBP2,ALDH3A2,GLTP,GHR,FERMT3,KLK8,CALML4,SH3GLB2,USP14,CTHRC1,GDPD3,SORCS3,SEMA4B,HLA-DRA,BLVRA,NDUFS4,UQCRC2,EPB41L3,AGA,PRTN3,TMEM25,HOOK1,CS,HDDC2,PCDHB3,EPHX1,DMXL1,CTH,ARHGAP12,MVD,PKD2,IGDCC4,KIF23,EIF3I,TMBIM1,PXDNL,PPP1R13L,USP8,SASH1,PCDH17,NPM1,SIAE,APOL1,BST1,MEGF6,PTGR2,COL17A1,UBA6,SAMM50,PLCG2,MASP1,SGSH,AP2A1,RPS4X,SELENBP1,SNAP29,ALDH…	147
RNA Post-Transcriptional Modification	processing	Processing of RNA	0.000104					DDX17,RPL11,SRSF2,SNRPD1,RPL35A,RPL26,RPS16,DDX39B,RPS17,NPM1,DHX9,RPS25	12
Cancer, Gastrointestinal Disease, Organismal Injury and Abnormalities	large intestine adenocarcinoma	Large intestine adenocarcinoma	0.000116					SFTPD,GGT1,ERBB4,MFAP5,ASMTL,ANPEP,DYRK2,CNDP1,FBP2,ALDH3A2,GLTP,GHR,FERMT3,KLK8,CALML4,SH3GLB2,USP14,CTHRC1,GDPD3,SORCS3,SEMA4B,HLA-DRA,BLVRA,NDUFS4,UQCRC2,EPB41L3,AGA,PRTN3,TMEM25,HOOK1,CS,HDDC2,PCDHB3,EPHX1,DMXL1,CTH,ARHGAP12,MVD,PKD2,IGDCC4,KIF23,EIF3I,TMBIM1,PXDNL,PPP1R13L,USP8,SASH1,PCDH17,NPM1,SIAE,APOL1,BST1,MEGF6,PTGR2,COL17A1,UBA6,SAMM50,PLCG2,MASP1,SGSH,AP2A1,RPS4X,SELENBP1,SNAP29,ALDH…	146
Infectious Diseases, Organismal Injury and Abnormalities	infection	Infection by coronavirus	0.000126					GGT1,ORM2,PTGR2,ANPEP,NOTCH4,HLA-DRA,APOM,NDUFS4,SYK,XPO1,STAT1,KCTD12,CHMP5,SELENBP1,ARHGAP12,APOL1,NCKAP1,MAOA	18
Cancer, Organismal Injury and Abnormalities	pelvic tumor	Pelvic tumor	0.000126					GGT1,ERBB4,MFAP5,ASMTL,ANPEP,DYRK2,CNDP1,FBP2,ALDH3A2,GLTP,FERMT3,KLK8,SH3GLB2,OCLN,USP14,CTHRC1,GDPD3,PSCA,SORCS3,SEMA4B,HLA-DRA,NDUFS4,PSMD12,UQCRC2,EPB41L3,PRTN3,TMEM25,CS,PCDHB3,EPHX1,DMXL1,CTH,ARHGAP12,MVD,PKD2,KIF23,GATM,EIF3I,GSTT1,PXDNL,PPP1R13L,USP8,SASH1,PSMC1,PCDH17,NPM1,RPS25,BST1,MEGF6,ACSF2,PTGR2,COL17A1,UBA6,ACSM2B,SAMM50,PLCG2,MASP1,ANXA8/ANXA8L1,CHMP2B,SGSH,AP2A1,RPS4X,SELENBP1,S…	135
Cardiovascular Disease, Neurological Disease, Organismal Injury and Abnormalities, Skeletal and Muscular Disorders	cardiomyopathy	Cardiomyopathy	0.000127					ANPEP,CNDP1,SUCLG1,APOM,ALDH3A2,PPP1R13L,FERMT3,TOR1AIP1,LMNB2,NPM1,APOL1,MAOA,UQCRC1,BST1,PPP1CA,ADAM15,HLA-DRA,BLVRA,PLCG2,MASP1,PRTN3,RPS17,VDAC2,EPHX1,SPTB	25
Cancer, Organismal Injury and Abnormalities	abdominal neoplasm	Abdominal neoplasm	0.000137					SFTPD,GGT1,ERBB4,MFAP5,ASMTL,ANPEP,DYRK2,CYCS,CNDP1,RPL26,FBP2,ALDH3A2,GLTP,GHR,FERMT3,KLK8,CALML4,SH3GLB2,OCLN,USP14,CTHRC1,GDPD3,PSCA,SORCS3,SEMA4B,HLA-DRA,BLVRA,NDUFS4,PSMD12,UQCRC2,EPB41L3,AGA,PRTN3,TMEM25,HOOK1,CS,HDDC2,PCDHB3,EPHX1,DMXL1,CTH,ARHGAP12,MVD,PKD2,IGDCC4,KIF23,GATM,EIF3I,GSTT1,TMBIM1,PXDNL,PPP1R13L,CCDC182,USP8,SASH1,PSMC1,PCDH17,NPM1,SIAE,APOL1,RPS25,BST1,MEGF6,ACSF2,PTGR2,COL1…	179
Cancer, Gastrointestinal Disease, Organismal Injury and Abnormalities	large intestine neoplasm	Large intestine neoplasm	0.000138					SFTPD,GGT1,ERBB4,MFAP5,ASMTL,ANPEP,DYRK2,CNDP1,FBP2,ALDH3A2,GLTP,GHR,FERMT3,KLK8,CALML4,SH3GLB2,USP14,CTHRC1,GDPD3,SORCS3,SEMA4B,HLA-DRA,BLVRA,NDUFS4,UQCRC2,EPB41L3,AGA,PRTN3,TMEM25,HOOK1,CS,HDDC2,PCDHB3,EPHX1,DMXL1,CTH,ARHGAP12,MVD,PKD2,IGDCC4,KIF23,EIF3I,GSTT1,TMBIM1,PXDNL,PPP1R13L,CCDC182,USP8,SASH1,PCDH17,NPM1,SIAE,APOL1,BST1,MEGF6,PTGR2,COL17A1,UBA6,SAMM50,PLCG2,MASP1,SGSH,AP2A1,RPS4X,SELENB…	152
Cell-To-Cell Signaling and Interaction, Cellular Compromise, Embryonic Development	stress response	Stress response of embryonic cell lines	0.000149					PXDNL,ALDH3A2,GGT1	3
Cancer, Organismal Injury and Abnormalities	pelvic carcinoma	Pelvic carcinoma	0.000158					GGT1,ERBB4,MFAP5,ASMTL,ANPEP,DYRK2,CNDP1,FBP2,ALDH3A2,GLTP,FERMT3,SH3GLB2,OCLN,USP14,CTHRC1,GDPD3,PSCA,SORCS3,SEMA4B,HLA-DRA,NDUFS4,UQCRC2,EPB41L3,PSMD12,PRTN3,TMEM25,CS,PCDHB3,EPHX1,DMXL1,CTH,ARHGAP12,MVD,PKD2,KIF23,GATM,EIF3I,PXDNL,PPP1R13L,USP8,SASH1,PSMC1,PCDH17,NPM1,BST1,MEGF6,ACSF2,PTGR2,COL17A1,UBA6,ACSM2B,SAMM50,PLCG2,ANXA8/ANXA8L1,CHMP2B,SGSH,AP2A1,RPS4X,SELENBP1,STK26,MT1H,NAPSA,PLD3,SE…	127
Cancer, Gastrointestinal Disease, Organismal Injury and Abnormalities	digestive system cancer	Digestive system cancer	0.000184					SFTPD,GGT1,ERBB4,MFAP5,ASMTL,ANPEP,DYRK2,CNDP1,FBP2,ALDH3A2,GLTP,GHR,FERMT3,KLK8,CALML4,SH3GLB2,OCLN,USP14,CTHRC1,GDPD3,PSCA,SORCS3,SEMA4B,HLA-DRA,BLVRA,NDUFS4,PSMD12,UQCRC2,EPB41L3,AGA,PRTN3,TMEM25,HOOK1,CS,HDDC2,PCDHB3,EPHX1,DMXL1,CTH,ARHGAP12,MVD,PKD2,IGDCC4,KIF23,EIF3I,GSTT1,TMBIM1,PXDNL,PPP1R13L,CCDC182,USP8,SASH1,PSMC1,PCDH17,NPM1,SIAE,APOL1,BST1,MEGF6,ACSF2,PTGR2,COL17A1,UBA6,TSTD1,SAMM50,…	169
Cancer, Organismal Injury and Abnormalities	pelvic cancer	Pelvic cancer	0.000198					GGT1,ERBB4,MFAP5,ASMTL,ANPEP,DYRK2,CNDP1,FBP2,ALDH3A2,GLTP,FERMT3,KLK8,SH3GLB2,OCLN,USP14,CTHRC1,GDPD3,PSCA,SORCS3,SEMA4B,HLA-DRA,NDUFS4,PSMD12,UQCRC2,EPB41L3,PRTN3,TMEM25,CS,PCDHB3,EPHX1,DMXL1,CTH,ARHGAP12,MVD,PKD2,KIF23,GATM,EIF3I,GSTT1,PXDNL,PPP1R13L,USP8,SASH1,PSMC1,PCDH17,NPM1,BST1,MEGF6,ACSF2,PTGR2,COL17A1,UBA6,ACSM2B,SAMM50,PLCG2,MASP1,ANXA8/ANXA8L1,CHMP2B,SGSH,AP2A1,RPS4X,SELENBP1,STK26,M…	133
Cancer, Gastrointestinal Disease, Organismal Injury and Abnormalities	malignant neoplasm of large intestine	Malignant neoplasm of large intestine	0.000202					SFTPD,GGT1,ERBB4,MFAP5,ASMTL,ANPEP,DYRK2,CNDP1,FBP2,ALDH3A2,GLTP,GHR,FERMT3,KLK8,CALML4,SH3GLB2,USP14,CTHRC1,GDPD3,SORCS3,SEMA4B,HLA-DRA,BLVRA,NDUFS4,UQCRC2,EPB41L3,AGA,PRTN3,TMEM25,HOOK1,CS,HDDC2,PCDHB3,EPHX1,DMXL1,CTH,ARHGAP12,MVD,PKD2,IGDCC4,KIF23,EIF3I,GSTT1,TMBIM1,PXDNL,PPP1R13L,USP8,SASH1,PCDH17,NPM1,SIAE,APOL1,BST1,MEGF6,PTGR2,COL17A1,UBA6,SAMM50,PLCG2,MASP1,SGSH,AP2A1,RPS4X,SELENBP1,SNAP2…	151
Cardiovascular Disease, Hematological Disease, Organismal Injury and Abnormalities	anemia	Anemia	0.000219					USP14,KIF23,RPL11,SRSF2,RPL35A,RPL26,PLCG2,PRTN3,UBR4,RPS17,VDAC2,PSMC1,NPM1,SPTB	14
Infectious Diseases, Organismal Injury and Abnormalities	COVID-19	COVID-19	0.000222					GGT1,ORM2,PTGR2,NOTCH4,HLA-DRA,APOM,NDUFS4,SYK,XPO1,STAT1,KCTD12,CHMP5,SELENBP1,ARHGAP12,APOL1,NCKAP1,MAOA	17
Cancer, Gastrointestinal Disease, Organismal Injury and Abnormalities	gastrointestinal adenocarcinoma	Gastrointestinal adenocarcinoma	0.00023					SFTPD,GGT1,ERBB4,MFAP5,ASMTL,ANPEP,DYRK2,CNDP1,FBP2,ALDH3A2,GLTP,GHR,FERMT3,KLK8,CALML4,SH3GLB2,USP14,CTHRC1,GDPD3,SORCS3,SEMA4B,HLA-DRA,BLVRA,NDUFS4,UQCRC2,EPB41L3,AGA,PRTN3,TMEM25,HOOK1,CS,HDDC2,PCDHB3,EPHX1,DMXL1,CTH,ARHGAP12,MVD,PKD2,IGDCC4,KIF23,EIF3I,TMBIM1,PXDNL,PPP1R13L,USP8,SASH1,PCDH17,NPM1,SIAE,APOL1,BST1,MEGF6,ACSF2,PTGR2,COL17A1,UBA6,SAMM50,PLCG2,MASP1,SGSH,AP2A1,RPS4X,SELENBP1,SNAP2…	149
Cancer, Organismal Injury and Abnormalities	upper abdominal cancer	Upper abdominal cancer	0.000231					GGT1,ERBB4,ASMTL,ANPEP,DYRK2,CNDP1,FBP2,GLTP,GHR,FERMT3,KLK8,SH3GLB2,OCLN,USP14,CTHRC1,GDPD3,PSCA,SORCS3,SEMA4B,HLA-DRA,BLVRA,NDUFS4,PSMD12,UQCRC2,EPB41L3,TMEM25,CS,HDDC2,PCDHB3,EPHX1,DMXL1,CTH,ARHGAP12,MVD,PKD2,IGDCC4,KIF23,GATM,EIF3I,GSTT1,PXDNL,CCDC182,SASH1,PSMC1,PCDH17,NPM1,APOL1,BST1,MEGF6,ACSF2,COL17A1,UBA6,TSTD1,SAMM50,PLCG2,MASP1,CHMP2B,AP2A1,RPS4X,SELENBP1,ALDH1A3,STK26,MT1H,NAPSA,PLD3,…	135
Cell-To-Cell Signaling and Interaction, Cellular Compromise, Hair and Skin Development and Function	oxidative stress response	Oxidative stress response of epithelial cell lines	0.000241					ALDH3A2,GGT1	2
Cell-To-Cell Signaling and Interaction, Cellular Compromise, Renal and Urological System Development and Function	oxidative stress response	Oxidative stress response of kidney cell lines	0.000241					ALDH3A2,GGT1	2
Cell-To-Cell Signaling and Interaction, Cellular Compromise, Renal and Urological System Development and Function	stress response	Stress response of kidney cell lines	0.000244					PXDNL,ALDH3A2,GGT1	3
Cell Morphology, Cellular Assembly and Organization	size	Size of nucleus	0.000303					XPO1,LMNB1,LMNB2	3
Cell-To-Cell Signaling and Interaction, Cellular Compromise, Hair and Skin Development and Function	stress response	Stress response of epithelial cell lines	0.000303					PXDNL,ALDH3A2,GGT1	3
Cancer, Cardiovascular Disease, Developmental Disorder, Hematological Disease, Hereditary Disorder, Organismal Injury and Abnormalities	Diamond-Blackfan anemia	Diamond-Blackfan anemia	0.000334					RPS17,RPL11,RPL35A,RPL26	4
Cellular Movement	invasion	Invasion of cells	0.000414		1.836	bias	-0.242	STK26,SFTPD,ERBB4,MFAP5,KIF23,GOT2,ANPEP,AZGP1,EIF3I,CYRIB,USP8,STAT1,PTPN6,PSMD10,NPM1,MAOA,CTSS,SH3GLB2,SULT2B1,OCLN,USP14,EIF3A,MUC13,ADAM15,GRB7,PSMD12,ZMPSTE24,LGALS3,CXCL14,VASN,RAB25,NCKAP1	32
Cardiovascular Disease, Developmental Disorder, Hematological Disease, Organismal Injury and Abnormalities	congenital anemia	Congenital anemia	0.000442					KIF23,RPS17,RPL11,RPL35A,RPL26,SPTB	6
Developmental Disorder, Neurological Disease, Organismal Injury and Abnormalities, Psychological Disorders	adult-onset leukodystrophy	Adult-onset leukodystrophy	0.000479					LMNB1,ARSA	2
Cell Morphology, Cellular Compromise	deformation	Deformation of nucleus	0.000479					TOR1AIP1,LMNB2	2
Cell Signaling	transduction	Transduction of protein	0.000479					SYK,PLCG2	2
Cellular Function and Maintenance, Protein Degradation, Protein Synthesis	catabolism	Catabolism of protein	0.000482		-0.277	bias	-0.938	CTSS,FLOT1,GGT1,USP14,RPL11,TRIM25,UBA6,ADAM15,CNDP1,ZMPSTE24,PRTN3,UBR4,USP8,IST1,STXBP4,STUB1	16
Cellular Movement	invasion	Invasion of tumor cell lines	0.000562		1.965	bias	-0.065	STK26,SFTPD,ERBB4,MFAP5,KIF23,GOT2,AZGP1,EIF3I,CYRIB,USP8,STAT1,PTPN6,PSMD10,NPM1,MAOA,CTSS,SH3GLB2,SULT2B1,OCLN,USP14,EIF3A,MUC13,ADAM15,GRB7,PSMD12,ZMPSTE24,LGALS3,VASN,RAB25,NCKAP1	30
Cell-To-Cell Signaling and Interaction	immune response	Immune response of myeloid cells	0.000565		-0.314		-0.78	CYRIB,SYK,ANPEP,STUB1,LGALS3,FERMT3,NPM1	7
Neurological Disease, Organismal Injury and Abnormalities	progressive encephalopathy	Progressive encephalopathy	0.000568					FLOT1,ERBB4,PLD3,GOT2,NQO2,GATM,FBP2,EEF1G,PSMC1,STUB1,TOR1AIP1,LMNB2,FAM3C,ARSA,MAOA,CTSS,ORM2,NOTCH4,HLA-DRA,PLCG2,CHMP2B,EPHX1,LGALS3,RPS4X,SELENBP1,LRP3,CTH,DHX9	28
Cancer, Organismal Injury and Abnormalities, Reproductive System Disease	genital tumor	Genital tumor	0.000602					GGT1,ERBB4,MFAP5,ASMTL,DYRK2,FBP2,ALDH3A2,GLTP,FERMT3,KLK8,SH3GLB2,OCLN,USP14,CTHRC1,GDPD3,PSCA,SORCS3,SEMA4B,NDUFS4,PSMD12,UQCRC2,EPB41L3,PRTN3,TMEM25,CS,PCDHB3,EPHX1,DMXL1,CTH,ARHGAP12,PKD2,IGDCC4,KIF23,GATM,EIF3I,GSTT1,PXDNL,PPP1R13L,USP8,SASH1,PSMC1,PCDH17,NPM1,RPS25,BST1,MEGF6,ACSF2,PTGR2,COL17A1,ACSM2B,PLCG2,MASP1,ANXA8/ANXA8L1,CHMP2B,SGSH,AP2A1,RPS4X,SELENBP1,STK26,MT1H,NAPSA,PLD3,SEZ6L,AT…	125
Free Radical Scavenging, Small Molecule Biochemistry	production	Production of hydrogen peroxide	0.000654					SFTPD,GGT1,PTPN6,PLCG2	4
Cancer, Organismal Injury and Abnormalities	intraabdominal organ tumor	Intraabdominal organ tumor	0.000679					SFTPD,GGT1,ERBB4,MFAP5,ASMTL,ANPEP,DYRK2,CYCS,CNDP1,RPL26,FBP2,ALDH3A2,GLTP,GHR,FERMT3,KLK8,CALML4,SH3GLB2,OCLN,USP14,CTHRC1,GDPD3,PSCA,SORCS3,SEMA4B,HLA-DRA,BLVRA,NDUFS4,PSMD12,UQCRC2,EPB41L3,AGA,PRTN3,TMEM25,HOOK1,CS,HDDC2,PCDHB3,EPHX1,DMXL1,CTH,ARHGAP12,MVD,PKD2,IGDCC4,KIF23,GATM,EIF3I,GSTT1,TMBIM1,PXDNL,PPP1R13L,CCDC182,USP8,SASH1,PSMC1,PCDH17,NPM1,SIAE,APOL1,RPS25,BST1,MEGF6,ACSF2,PTGR2,COL1…	175
Neurological Disease, Organismal Injury and Abnormalities	neurological disorder	Progressive neurological disorder	0.000702					FLOT1,ERBB4,PLD3,GOT2,NQO2,GATM,FBP2,EEF1G,PSMC1,STUB1,TOR1AIP1,LMNB2,FAM3C,ARSA,MAOA,CTSS,OCLN,ORM2,NOTCH4,HLA-DRA,NDUFS4,PLCG2,UQCRC2,CHMP2B,EPHX1,LGALS3,RPS4X,SELENBP1,LRP3,CTH,DHX9	31
Cancer, Organismal Injury and Abnormalities, Reproductive System Disease	genital carcinoma	Genital carcinoma	0.000762					GGT1,ERBB4,MFAP5,ASMTL,DYRK2,FBP2,ALDH3A2,GLTP,FERMT3,SH3GLB2,OCLN,USP14,CTHRC1,GDPD3,PSCA,SORCS3,SEMA4B,NDUFS4,PSMD12,UQCRC2,EPB41L3,PRTN3,TMEM25,CS,PCDHB3,EPHX1,DMXL1,CTH,ARHGAP12,PKD2,IGDCC4,KIF23,GATM,EIF3I,PXDNL,PPP1R13L,USP8,SASH1,PSMC1,PCDH17,NPM1,BST1,MEGF6,ACSF2,PTGR2,COL17A1,ACSM2B,PLCG2,ANXA8/ANXA8L1,CHMP2B,SGSH,AP2A1,RPS4X,SELENBP1,STK26,MT1H,NAPSA,PLD3,SEZ6L,ATP8B1,AZGP1,SUCLG1,PCDHG…	116
Post-Translational Modification, Protein Synthesis, Protein Trafficking	homotetramerization	Homotetramerization of protein	0.000776					CTH,ALDH1A3,PKD2,DEFA5	4
Cancer, Organismal Injury and Abnormalities, Reproductive System Disease	genital tract cancer	Genital tract cancer	0.000842					GGT1,ERBB4,MFAP5,ASMTL,DYRK2,FBP2,ALDH3A2,GLTP,FERMT3,KLK8,SH3GLB2,OCLN,USP14,CTHRC1,GDPD3,PSCA,SORCS3,SEMA4B,NDUFS4,PSMD12,UQCRC2,EPB41L3,PRTN3,TMEM25,CS,PCDHB3,EPHX1,DMXL1,CTH,ARHGAP12,PKD2,IGDCC4,KIF23,GATM,EIF3I,GSTT1,PXDNL,PPP1R13L,USP8,SASH1,PSMC1,PCDH17,NPM1,BST1,MEGF6,ACSF2,PTGR2,COL17A1,ACSM2B,PLCG2,MASP1,ANXA8/ANXA8L1,CHMP2B,SGSH,AP2A1,RPS4X,SELENBP1,STK26,MT1H,NAPSA,PLD3,SEZ6L,ATP8B1,A…	123
Cancer, Organismal Injury and Abnormalities	genitourinary carcinoma	Genitourinary carcinoma	0.000862					GGT1,ERBB4,MFAP5,ASMTL,ANPEP,DYRK2,CNDP1,FBP2,ALDH3A2,GLTP,FERMT3,SH3GLB2,OCLN,USP14,CTHRC1,GDPD3,PSCA,SORCS3,SEMA4B,HLA-DRA,NDUFS4,PSMD12,UQCRC2,EPB41L3,PRTN3,TMEM25,CS,PCDHB3,EPHX1,DMXL1,CTH,ARHGAP12,MVD,PKD2,IGDCC4,KIF23,GATM,EIF3I,GSTT1,PXDNL,PPP1R13L,USP8,SASH1,PSMC1,PCDH17,NPM1,BST1,MEGF6,ACSF2,PTGR2,COL17A1,UBA6,ACSM2B,SAMM50,PLCG2,MASP1,ANXA8/ANXA8L1,CHMP2B,SGSH,AP2A1,RPS4X,SELENBP1,ALDH1…	137
Cancer, Organismal Injury and Abnormalities, Renal and Urological Disease	urinary tract cancer	Urinary tract cancer	0.000869					GGT1,ERBB4,MT1H,MFAP5,ASMTL,SEZ6L,ANPEP,ATP8B1,CNDP1,SUCLG1,PCDHGB2,GLTP,STUB1,FERMT3,CTSS,CTHRC1,EIF3A,MUC13,PSCA,SORCS3,HLA-DRA,NDUFS4,GRB7,UQCRC2,XPO1,PCDHB3,EPHX1,DMXL1,VASN,MVD,KRT15,PKD2,SPTB,HCLS1,KIF23,MOCS3,GOT2,GATM,EIF3I,GSTT1,UBR4,USP8,COX6B1,SULT1A1,KCTD12,KRT33B,SASH1,TACC2,PCDH17,BST1,MEGF6,TRIM25,COL17A1,PPP1CA,SRSF2,UBA6,SAMM50,PLCG2,SGSH,LGALS3,SELENBP1,DHX9,NCKAP1	63
Cancer, Organismal Injury and Abnormalities	lymphoreticular neoplasm	Lymphoreticular neoplasm	0.000917					GGT1,ERBB4,ASMTL,ANPEP,CYCS,ATP8B1,CNDP1,SUCLG1,PCDHGB2,SYK,GHR,NIT1,UQCRC1,CDHR1,USP14,CTHRC1,RPL11,DPT,HLA-DRA,NDUFS4,RPS16,XPO1,HOOK1,EPHX1,C4orf19,DMXL1,ARHGAP12,CXCL14,PKD2,PKP3,HCLS1,GOT2,PC,EIF3I,GSTT1,SLC6A19,PXDNL,PPP1R13L,RPL28,USP8,DDX39B,STAT1,SASH1,TACC2,PTPN6,PCDH17,NPM1,RPS25,MAOA,MEGF6,TRIM25,COL17A1,SRSF2,ACSM2B,NOTCH4,PLCG2,GALT,RPS4X,RAB25	59
Neurological Disease, Organismal Injury and Abnormalities, Psychological Disorders	Alzheimer disease or frontotemporal dementia	Alzheimer disease or frontotemporal dementia	0.000956					CTSS,ERBB4,PLD3,ORM2,NQO2,NOTCH4,PLCG2,EEF1G,CHMP2B,EPHX1,STUB1,LGALS3,SELENBP1,LRP3,CTH,DHX9,FAM3C,ARSA,MAOA	19
Neurological Disease, Organismal Injury and Abnormalities, Psychological Disorders	brain atrophy	Brain atrophy	0.000979					CHMP2B,ERBB4,TOR1AIP1,APOL1,ARSA	5
Cellular Development, Cellular Growth and Proliferation	cell proliferation	Cell proliferation of tumor cell lines	0.00103		1.878		0.239	STK26,SFTPD,GGT1,ERBB4,MFAP5,NAPSA,SUCLG1,CYRIB,SYK,GHR,STUB1,SULT2B1,USP14,RPL11,EIF3A,MUC13,SEMA4B,DPT,GRB7,PSMD12,EPB41L3,AGA,XPO1,CXCL14,VASN,MVD,PKP3,FLOT1,KIF23,GOT2,SEMA6D,PC,EIF3I,PPP1R13L,USP8,STAT1,KCTD12,TACC2,PTPN6,NPM1,APOL1,RPS25,PRELP,DDX17,SRSF2,UBA6,NOTCH4,PLCG2,MASP1,STXBP4,LGALS3,DHX9	52
Cell Death and Survival, Organismal Injury and Abnormalities	cell death	Cell death of lymphoma cell lines	0.00105		-1.338		-1.293	AGA,SYK,GGT1,LMNB1,STAT1,LGALS3,PTPN6,NPM1	8
Dermatological Diseases and Conditions, Organismal Injury and Abnormalities	psoriasis	Psoriasis	0.00109					CTSS,SULT2B1,CDHR1,SPRR2D,SEC61B,GOT2,CYCS,ALDH3A2,ANXA8/ANXA8L1,STAT1,EPHX1,LGALS3,PTPN6,ALDH1A3,KLK8,KRT15,APOL1	17
Cellular Development	differentiation	Differentiation of tumor cell lines	0.0011		-0.873		-1.454	STK26,SFTPD,PRTN3,ERBB4,STAT1,TRIM25,AZGP1,NPM1,NCKAP1,TMBIM1	10
Inflammatory Response	immune response	Immune response of cells	0.00117		-0.361	bias	-1.203	SFTPD,TRIM25,ANPEP,GSTT1,CYRIB,SYK,PRTN3,STAT1,STUB1,LGALS3,FERMT3,NPM1	12
Organismal Injury and Abnormalities	non-malignant disorder	Non-malignant disorder	0.00118					IGDCC4,ERBB4,MT1H,SPRR2D,PLD3,SEZ6L,DYRK2,CYCS,ATP8B1,PCDHGB2,GSTT1,SYK,CCDC182,CCM2,GLTP,USP8,STAT1,COX6B1,GHR,KCTD12,PTPN6,RPS25,MAOA,PRELP,DDX17,ACSF2,ORM2,NOTCH4,DPT,HLA-DRA,PLCG2,EPB41L3,ANGPTL1,PRTN3,CHMP2B,HOOK1,GALT,SELENBP1,ALDH1A3,CXCL14,LHB,RAB25,PKD2	43
Cancer, Organismal Injury and Abnormalities	genitourinary tumor	Genitourinary tumor	0.0012					GGT1,ERBB4,MFAP5,ASMTL,ANPEP,DYRK2,CYCS,CNDP1,FBP2,ALDH3A2,GLTP,FERMT3,KLK8,SH3GLB2,OCLN,USP14,CTHRC1,GDPD3,PSCA,SORCS3,SEMA4B,HLA-DRA,BLVRA,NDUFS4,PSMD12,UQCRC2,EPB41L3,PRTN3,TMEM25,CS,PCDHB3,EPHX1,DMXL1,CTH,ARHGAP12,MVD,PKD2,IGDCC4,KIF23,GATM,EIF3I,GSTT1,PXDNL,PPP1R13L,USP8,SASH1,PSMC1,PCDH17,NPM1,RPS25,BST1,MEGF6,ACSF2,PTGR2,COL17A1,UBA6,ACSM2B,SAMM50,PLCG2,MASP1,ANXA8/ANXA8L1,CHMP2B,SGSH,AP2A…	146
Neurological Disease, Organismal Injury and Abnormalities, Psychological Disorders	tauopathy	Tauopathy	0.00122					CTSS,ERBB4,PLD3,ORM2,NQO2,NOTCH4,PLCG2,EEF1G,CHMP2B,EPHX1,STUB1,LGALS3,SELENBP1,LRP3,CTH,DHX9,FAM3C,ARSA,MAOA	19
Infectious Diseases, Organismal Injury and Abnormalities	infection	Infection of tumor cell lines	0.00126	Increased	2.127	bias	-0.278	UQCRC1,SFTPD,OCLN,EIF3A,SRSF2,CYCS,EIF3I,RAB3D,XPO1,ZMPSTE24,PGRMC2,STAT1,DMXL1,AP2A1,SUCLG2,CHST14	16
Hereditary Disorder, Neurological Disease, Organismal Injury and Abnormalities, Psychological Disorders	frontotemporal dementia with parkinsonism	Frontotemporal dementia with parkinsonism	0.00127					CHMP2B,ERBB4,ARSA	3
Cancer, Organismal Injury and Abnormalities	extrapancreatic malignant tumor	Extrapancreatic malignant tumor	0.0013					SFTPD,GGT1,ERBB4,MFAP5,ASMTL,ANPEP,DYRK2,CYCS,CNDP1,FBP2,ALDH3A2,GLTP,GHR,PSMD10,FERMT3,KLK8,CALML4,SH3GLB2,OCLN,USP14,CTHRC1,GDPD3,PSCA,SORCS3,SEMA4B,HLA-DRA,BLVRA,NDUFS4,PSMD12,UQCRC2,EPB41L3,AGA,PRTN3,TMEM25,HOOK1,CS,HDDC2,PCDHB3,EPHX1,DMXL1,CTH,ARHGAP12,MVD,PKD2,IGDCC4,KIF23,GATM,EIF3I,GSTT1,TMBIM1,PXDNL,PPP1R13L,CCDC182,USP8,SASH1,PSMC1,PCDH17,NPM1,SIAE,APOL1,RPS25,BST1,MEGF6,ACSF2,PTGR2,COL…	182
Neurological Disease, Organismal Injury and Abnormalities, Psychological Disorders	frontotemporal lobar degeneration	Frontotemporal lobar degeneration	0.00133					CHMP2B,ERBB4,APOL1,ARSA	4
Infectious Diseases, Organismal Injury and Abnormalities	infection	Infection of cells	0.00134	Increased	2.708	bias	-0.064	UQCRC1,SFTPD,OCLN,EIF3A,SRSF2,ANPEP,SAMM50,CYCS,EIF3I,RAB3D,PSMD12,XPO1,ZMPSTE24,PGRMC2,STAT1,DMXL1,AP2A1,DHX9,SUCLG2,NCKAP1,CHST14	21
Cellular Function and Maintenance, Protein Synthesis	metabolism	Metabolism of protein	0.0014		0.863		0.357	CTSS,FLOT1,GGT1,USP14,RPL11,TRIM25,UBA6,ADAM15,EIF3I,CNDP1,SYK,ZMPSTE24,PRTN3,UBR4,USP8,IST1,STXBP4,STUB1,RPS4X,NPM1	20
Cancer, Gastrointestinal Disease, Organismal Injury and Abnormalities	hepato-pancreato-biliary cancer	Hepato-pancreato-biliary cancer	0.00148					GGT1,ERBB4,ANPEP,CNDP1,FBP2,GLTP,GHR,FERMT3,OCLN,USP14,CTHRC1,GDPD3,PSCA,SORCS3,SEMA4B,HLA-DRA,BLVRA,PSMD12,UQCRC2,EPB41L3,AGA,TMEM25,CS,HDDC2,PCDHB3,EPHX1,DMXL1,CTH,ARHGAP12,MVD,PKD2,IGDCC4,KIF23,EIF3I,GSTT1,PXDNL,CCDC182,SASH1,PSMC1,PCDH17,NPM1,APOL1,BST1,MEGF6,ACSF2,COL17A1,TSTD1,PLCG2,MASP1,CHMP2B,RPS4X,ALDH1A3,STK26,MT1H,NAPSA,PLD3,SEZ6L,AZGP1,PCDHGB2,SYK,IST1,SLC34A3,UQCRC1,CDHR1,TSN,EIF3A,…	108
Neurological Disease, Organismal Injury and Abnormalities, Psychological Disorders	dementia	Dementia	0.00151					CTSS,ERBB4,PLD3,ORM2,NQO2,NOTCH4,PLCG2,EEF1G,CHMP2B,CCM2,EPHX1,STUB1,LGALS3,SELENBP1,LRP3,CTH,DHX9,FAM3C,ARSA,MAOA	20
Cancer, Gastrointestinal Disease, Organismal Injury and Abnormalities	hepatobiliary neoplasm	Hepatobiliary neoplasm	0.00156					GGT1,ERBB4,ASMTL,ANPEP,CYCS,CNDP1,RPL26,FBP2,GLTP,GHR,FERMT3,OCLN,USP14,CTHRC1,GDPD3,SORCS3,SEMA4B,BLVRA,PSMD12,UQCRC2,EPB41L3,AGA,TMEM25,CS,PCDHB3,EPHX1,DMXL1,CTH,ARHGAP12,PKD2,IGDCC4,KIF23,EIF3I,GSTT1,PXDNL,PPP1R13L,CCDC182,SASH1,PSMC1,PCDH17,NPM1,APOL1,MEGF6,COL17A1,UBA6,TSTD1,ACSM2B,PLCG2,MASP1,RPS4X,ALDH1A3,MT1H,PLD3,SEZ6L,SUCLG1,PCDHGB2,SYK,IST1,SLC34A3,NIT1,UQCRC1,CDHR1,TSN,EIF3A,ADAM15,SP…	101
Cellular Function and Maintenance	endocytosis	Endocytosis	0.00158		0.385	bias	-0.499	FLOT1,SFTPD,CYRIB,SYK,AP2A2,STUB1,AP2A1,LGALS3,FERMT3,LRP3,RPS21,NPM1	12
Cell-To-Cell Signaling and Interaction, Cellular Function and Maintenance, Hematological System Development and Function	phagocytosis	Phagocytosis of myeloid cells	0.00159		0		-0.315	CYRIB,SYK,STUB1,LGALS3,FERMT3,NPM1	6
Cancer, Organismal Injury and Abnormalities	non-central nervous system malignant neoplasm	Non-central nervous system malignant neoplasm	0.0016					SFTPD,GGT1,ERBB4,MFAP5,ASMTL,ANPEP,DYRK2,CYCS,CNDP1,RPL26,FBP2,ALDH3A2,GLTP,GHR,FERMT3,KLK8,CALML4,SH3GLB2,OCLN,USP14,CTHRC1,GDPD3,PSCA,SORCS3,SEMA4B,HLA-DRA,BLVRA,NDUFS4,PSMD12,UQCRC2,EPB41L3,AGA,PRTN3,TMEM25,HOOK1,CS,HDDC2,PCDHB3,EPHX1,DMXL1,CTH,ARHGAP12,MVD,PKD2,IGDCC4,KIF23,GATM,EIF3I,GSTT1,TMBIM1,PXDNL,PPP1R13L,CCDC182,USP8,SASH1,PSMC1,PCDH17,RPS21,NPM1,SIAE,APOL1,RPS25,BST1,MEGF6,ACSF2,PTGR…	186
Cellular Assembly and Organization	fusion	Fusion of autophagic vacuoles	0.00161					CHMP2B,CHMP5,SNAP29	3
Cellular Assembly and Organization, Cellular Function and Maintenance	organization	Organization of endosomes	0.00161					ANXA8/ANXA8L1,CHMP2B,HOOK1	3
Molecular Transport	nucleocytoplasmic shuttling	Nucleocytoplasmic shuttling of molecule	0.00165					XPO1,NPM1	2
Small Molecule Biochemistry	sulfation	Sulfation of raloxifene	0.00165					SULT2B1,SULT1A1	2
Cancer, Organismal Injury and Abnormalities	malignant genitourinary solid tumor	Malignant genitourinary solid tumor	0.00169					GGT1,ERBB4,MFAP5,ASMTL,ANPEP,DYRK2,CYCS,CNDP1,FBP2,ALDH3A2,GLTP,FERMT3,KLK8,SH3GLB2,OCLN,USP14,CTHRC1,GDPD3,PSCA,SORCS3,SEMA4B,HLA-DRA,BLVRA,NDUFS4,PSMD12,UQCRC2,EPB41L3,PRTN3,TMEM25,CS,PCDHB3,EPHX1,DMXL1,CTH,ARHGAP12,MVD,PKD2,IGDCC4,KIF23,GATM,EIF3I,GSTT1,PXDNL,PPP1R13L,USP8,SASH1,PSMC1,PCDH17,NPM1,BST1,MEGF6,ACSF2,PTGR2,COL17A1,UBA6,ACSM2B,SAMM50,PLCG2,MASP1,ANXA8/ANXA8L1,CHMP2B,SGSH,AP2A1,RPS4…	144
Cellular Movement	migration	Migration of blood cells	0.00169		0.906	bias	-0.568	FLOT1,HCLS1,SFTPD,BST1,DEFA5,SYK,LGALS3,PTPN6,FERMT3,CXCL14,NPM1,MAOA	12
Cell Death and Survival, Cellular Compromise	cytotoxicity	Cytotoxicity of lymphocytes	0.0017		0	bias	-0.794	SYK,LGALS3,PTPN6,FERMT3,HLA-DRA	5
Cell Death and Survival, Organismal Injury and Abnormalities	apoptosis	Apoptosis of lymphoma cell lines	0.00172		-0.505		-0.576	AGA,SYK,GGT1,LMNB1,STAT1,LGALS3,PTPN6	7
Organismal Survival	survival	Survival of organism	0.00183					SYK,RPL28,ERBB4,KIF23,SULT1A1,KCTD12,SRSF2,ADAM15,CXCL14,NPM1,GSTT1	11
Cancer, Organismal Injury and Abnormalities	neoplasia	Neoplasia of cells	0.00185					GGT1,ERBB4,MFAP5,ASMTL,ANPEP,DYRK2,CYCS,CNDP1,GHR,PSMD10,USP14,CTHRC1,SORCS3,HLA-DRA,BLVRA,NDUFS4,EPB41L3,AGA,TMEM25,HOOK1,PCDHB3,EPHX1,DMXL1,CTH,ARHGAP12,PKD2,IGDCC4,KIF23,EIF3I,GSTT1,PXDNL,PPP1R13L,USP8,SASH1,PCDH17,NPM1,RPS25,BST1,MEGF6,COL17A1,ACSM2B,PLCG2,DEFA5,MASP1,SGSH,AP2A1,CHMP5,RPS4X,SELENBP1,STK26,MT1H,SEZ6L,ATP8B1,SUCLG1,PCDHGB2,CPD,EEF1G,CYRIB,SYK,IST1,MATN2,NIT1,CTSS,UQCRC1,CDHR1,R…	106
Cell-To-Cell Signaling and Interaction, Cellular Function and Maintenance, Inflammatory Response	phagocytosis	Phagocytosis of blood cells	0.00191		0		-0.333	CYRIB,SYK,STUB1,LGALS3,FERMT3,NPM1	6
Cancer, Organismal Injury and Abnormalities	formation	Formation of solid tumor	0.00191					SFTPD,GGT1,ERBB4,MFAP5,ASMTL,ANPEP,DYRK2,CYCS,CNDP1,FBP2,ALDH3A2,GLTP,GHR,PSMD10,FERMT3,KLK8,CALML4,SH3GLB2,OCLN,USP14,CTHRC1,GDPD3,PSCA,SORCS3,SEMA4B,NDUFS4,PSMD12,UQCRC2,EPB41L3,AGA,PRTN3,TMEM25,HOOK1,CS,HDDC2,PCDHB3,EPHX1,DMXL1,CTH,ARHGAP12,MVD,PKD2,IGDCC4,KIF23,GATM,EIF3I,GSTT1,PXDNL,PPP1R13L,CCDC182,USP8,SASH1,PCDH17,NPM1,SIAE,RPS25,BST1,MEGF6,ACSF2,PTGR2,COL17A1,UBA6,ACSM2B,SAMM50,PLCG2,MAS…	163
Cancer, Organismal Injury and Abnormalities	hematological or lymphatic system tumor	Hematological or lymphatic system tumor	0.00196					GGT1,ERBB4,ASMTL,NAPSA,ANPEP,CYCS,ATP8B1,CNDP1,SUCLG1,PCDHGB2,RPL26,CPD,CYRIB,ACP2,SYK,GHR,PSMD10,NIT1,CTSS,UQCRC1,CDHR1,USP14,CTHRC1,RPL11,ADAM15,SORCS3,DPT,HLA-DRA,NDUFS4,C1QC,RPS16,XPO1,HOOK1,SHANK2,EPHX1,C4orf19,DMXL1,ARHGAP12,CXCL14,PKD2,PKP3,HCLS1,GOT2,RPL35A,PC,EIF3I,GSTT1,SLC6A19,PXDNL,PPP1R13L,RPL28,UBR4,USP8,DDX39B,STAT1,SASH1,TACC2,PTPN6,PCDH17,NPM1,RPS25,MAOA,MEGF6,LMNB1,TRIM25,COL17A…	77
Cancer, Organismal Injury and Abnormalities	extracranial solid tumor	Extracranial solid tumor	0.00196					SFTPD,GGT1,ERBB4,MFAP5,ASMTL,ANPEP,DYRK2,CYCS,CNDP1,RPL26,FBP2,ALDH3A2,GLTP,GHR,FERMT3,KLK8,CALML4,SH3GLB2,OCLN,USP14,CTHRC1,GDPD3,PSCA,SORCS3,SEMA4B,HLA-DRA,BLVRA,NDUFS4,PSMD12,UQCRC2,EPB41L3,AGA,PRTN3,TMEM25,HOOK1,CS,HDDC2,PCDHB3,EPHX1,DMXL1,CTH,ARHGAP12,MVD,PKD2,IGDCC4,KIF23,GATM,EIF3I,GSTT1,TMBIM1,PXDNL,PPP1R13L,CCDC182,USP8,SASH1,PSMC1,PCDH17,RPS21,NPM1,SIAE,APOL1,RPS25,BST1,MEGF6,ACSF2,PTGR…	186
Developmental Disorder, Hereditary Disorder, Metabolic Disease, Organismal Injury and Abnormalities	inborn error of metabolism	Autosomal recessive inborn error of metabolism	0.00202					SFTPD,AGA,ZMPSTE24,PRTN3,GHR,EPHX1,CTH,ARSA,CHST14	9
Cellular Function and Maintenance	engulfment	Engulfment of cells	0.00204		0.677	bias	-0.52	CYRIB,FLOT1,SFTPD,SYK,PRTN3,AP2A2,STUB1,LGALS3,FERMT3,RPS21,NPM1	11
Cancer, Organismal Injury and Abnormalities	pelvic adenocarcinoma	Pelvic adenocarcinoma	0.00212					GGT1,ERBB4,MFAP5,ASMTL,ANPEP,DYRK2,CNDP1,FBP2,ALDH3A2,GLTP,FERMT3,SH3GLB2,OCLN,USP14,CTHRC1,GDPD3,PSCA,SORCS3,SEMA4B,NDUFS4,PSMD12,UQCRC2,EPB41L3,PRTN3,TMEM25,CS,PCDHB3,EPHX1,DMXL1,CTH,ARHGAP12,PKD2,KIF23,GATM,EIF3I,PXDNL,PPP1R13L,USP8,SASH1,PSMC1,PCDH17,NPM1,BST1,MEGF6,ACSF2,PTGR2,COL17A1,ACSM2B,SAMM50,PLCG2,ANXA8/ANXA8L1,CHMP2B,RPS4X,SELENBP1,STK26,NAPSA,PLD3,SEZ6L,ATP8B1,AZGP1,SUCLG1,PCDHGB2,C…	112
Amino Acid Metabolism, Post-Translational Modification, Small Molecule Biochemistry	phosphorylation	Phosphorylation of L-tyrosine	0.00213					HCLS1,SYK,BST1,ERBB4,PTPN6	5
Developmental Disorder, Hereditary Disorder, Metabolic Disease, Organismal Injury and Abnormalities	inborn error of amino acid metabolism	Inborn error of amino acid metabolism	0.00219					GGT1,GATM,CTH,SUCLG1,SUCLG2,SLC6A19	6
Cell Death and Survival, Organismal Injury and Abnormalities	apoptosis	Apoptosis of tumor cell lines	0.0022		-1.649		-0.92	STK26,GGT1,ERBB4,SNRPD1,CYCS,EIF3I,PPP1R13L,SYK,USP8,STAT1,COX6B1,STUB1,PTPN6,NPM1,APOL1,MAOA,OCLN,LMNB1,USP14,TRIM25,PPP1CA,SRSF2,DFFA,NOTCH4,GRB7,AGA,XPO1,PRTN3,VDAC2,CS,AP2A2,LGALS3,CHMP5,ALDH1A3,DHX9	35
Cancer, Organismal Injury and Abnormalities, Renal and Urological Disease	bladder carcinoma	Bladder carcinoma	0.00222					HCLS1,ERBB4,MT1H,KIF23,MOCS3,ASMTL,SEZ6L,ATP8B1,EIF3I,PCDHGB2,GLTP,USP8,KCTD12,KRT33B,SASH1,TACC2,FERMT3,MEGF6,CTHRC1,EIF3A,MUC13,TRIM25,COL17A1,PPP1CA,SRSF2,PSCA,UBA6,SORCS3,HLA-DRA,PLCG2,GRB7,XPO1,PCDHB3,SGSH,DMXL1,MVD,KRT15,DHX9,NCKAP1	39
Neurological Disease, Organismal Injury and Abnormalities, Psychological Disorders	progressive brain atrophy	Progressive brain atrophy	0.00223					CHMP2B,ERBB4,TOR1AIP1,ARSA	4
Cancer, Organismal Injury and Abnormalities, Renal and Urological Disease	cancer	Bladder cancer	0.00226					HCLS1,ERBB4,MT1H,MFAP5,KIF23,MOCS3,ASMTL,SEZ6L,ATP8B1,EIF3I,PCDHGB2,GSTT1,GLTP,USP8,KCTD12,KRT33B,SASH1,TACC2,FERMT3,MEGF6,CTHRC1,EIF3A,MUC13,TRIM25,COL17A1,PPP1CA,SRSF2,PSCA,UBA6,SORCS3,HLA-DRA,PLCG2,GRB7,XPO1,PCDHB3,SGSH,DMXL1,MVD,KRT15,DHX9,NCKAP1	41
Infectious Diseases, Organismal Injury and Abnormalities	productive infection	Productive infection of cervical cancer cell lines	0.00231	Increased	2.121	bias	0.087	UQCRC1,XPO1,ZMPSTE24,PGRMC2,SRSF2,CYCS,SUCLG2,CHST14	8
Cellular Response to Therapeutics	sensitivity	Sensitivity of cells	0.00233	Decreased	-3.026	bias	-1.492	RPL11,TRIM25,PC,MASP1,SYK,XPO1,UBR4,DDX39B,SHANK2,VDAC2,CS,STUB1,RPS4X,PTPN6,ALDH1A3,NPM1	16
Cellular Movement, Hematological System Development and Function, Immune Cell Trafficking	cell movement	Cell movement of leukocytes	0.00239		0.937	bias	-0.437	FLOT1,HCLS1,SFTPD,SYK,BST1,LGALS3,FERMT3,CXCL14,NPM1,DEFA5,MAOA	11
Cancer, Gastrointestinal Disease, Hepatic System Disease, Organismal Injury and Abnormalities	hepatobiliary system cancer	Hepatobiliary system cancer	0.00261					GGT1,ERBB4,MT1H,PLD3,SEZ6L,ANPEP,CNDP1,PCDHGB2,FBP2,SYK,GLTP,IST1,GHR,SLC34A3,FERMT3,UQCRC1,CDHR1,OCLN,TSN,USP14,CTHRC1,EIF3A,GDPD3,ADAM15,SPTBN2,SORCS3,SEMA4B,DPT,RAB3D,BLVRA,PSMD12,UQCRC2,EPB41L3,AGA,XPO1,TMEM25,NCK2,CS,PCDHB3,EPHX1,DMXL1,LRP3,CTH,ARHGAP12,CXCL14,KRT15,PKD2,SPTB,PKP3,IGDCC4,KIF23,GOT2,SEMA6D,PC,EIF3I,GSTT1,SLC6A19,PXDNL,CCDC182,UBR4,DDX39B,STAT1,SULT1A1,KCTD12,SASH1,PSMC1,TACC2…	91
Cancer, Organismal Injury and Abnormalities	multiple cancers	Multiple cancers	0.00274					STK26,ERBB4,MT1H,MFAP5,NAPSA,ANPEP,CYCS,ATP8B1,AZGP1,CNDP1,PCDHGB2,FBP2,CYRIB,ACP2,SYK,GHR,SLC34A3,KLK8,MATN2,SH3GLB2,CDHR1,OCLN,CTHRC1,EIF3A,MUC13,PSCA,ADAM15,SPTBN2,SORCS3,SEMA4B,DPT,RAB3D,BLVRA,GRB7,PSMD12,UQCRC2,EPB41L3,XPO1,ZMPSTE24,PRTN3,RYK,SHANK2,NCK2,VDAC2,CS,EPHX1,DMXL1,KIFAP3,LRP3,ARHGAP12,CXCL14,MVD,KRT15,PKD2,FLOT1,HCLS1,IGDCC4,KIF23,GOT2,PC,PXDNL,RPL28,USP8,DDX39B,STAT1,COX6B1,KCTD1…	85
Cancer, Organismal Injury and Abnormalities	lymphohematopoietic neoplasia	Lymphohematopoietic neoplasia	0.00279					GGT1,ERBB4,ASMTL,NAPSA,ANPEP,CYCS,ATP8B1,CNDP1,SUCLG1,PCDHGB2,RPL26,CPD,CYRIB,ACP2,SYK,GHR,PSMD10,NIT1,UQCRC1,CDHR1,USP14,CTHRC1,RPL11,ADAM15,SORCS3,DPT,HLA-DRA,NDUFS4,C1QC,RPS16,XPO1,HOOK1,SHANK2,EPHX1,C4orf19,DMXL1,ARHGAP12,CXCL14,PKD2,PKP3,HCLS1,GOT2,RPL35A,PC,EIF3I,GSTT1,SLC6A19,PXDNL,PPP1R13L,RPL28,UBR4,USP8,DDX39B,STAT1,SASH1,TACC2,PTPN6,PCDH17,NPM1,RPS25,MAOA,MEGF6,LMNB1,TRIM25,COL17A1,SRS…	76
Cell-To-Cell Signaling and Interaction, Cellular Function and Maintenance, Inflammatory Response	phagocytosis	Phagocytosis of cells	0.00286		0.028	bias	-0.695	CYRIB,SFTPD,SYK,PRTN3,STUB1,LGALS3,FERMT3,NPM1	8
Cancer, Gastrointestinal Disease, Hepatic System Disease, Organismal Injury and Abnormalities	hepatitis C virus-related hepatocellular carcinoma	Hepatitis C virus-related hepatocellular carcinoma	0.00295					UQCRC1,SULT1A1,NPM1	3
Cell Cycle	senescence	Senescence of connective tissue cells	0.00295					LMNB1,EPHX1,NPM1	3
Cell Death and Survival	apoptosis	Apoptosis	0.00297		-1.363		-0.624	STK26,GGT1,ERBB4,SNRPD1,ANPEP,CYCS,EIF3I,PPP1R13L,SYK,UBR4,USP8,STAT1,COX6B1,STUB1,PTPN6,PSMD10,NPM1,APOL1,MAOA,DDX17,OCLN,LMNB1,USP14,TRIM25,PPP1CA,SRSF2,DFFA,NOTCH4,BLVRA,DEFA5,GRB7,AGA,XPO1,PRTN3,VDAC2,CS,AP2A2,LGALS3,CHMP5,SNAP29,ALDH1A3,DHX9,NCKAP1	43
Cell Death and Survival, Cellular Compromise	cytotoxicity	Cytotoxicity of natural killer cells	0.00298					SYK,LGALS3,PTPN6,FERMT3	4
Cellular Development	differentiation	Differentiation of leukemia cell lines	0.00304					STK26,SFTPD,STAT1,TRIM25,NCKAP1,TMBIM1	6
Cancer, Organismal Injury and Abnormalities, Reproductive System Disease	breast or ovarian cancer	Breast or ovarian cancer	0.00312					STK26,ERBB4,MT1H,MFAP5,NAPSA,ANPEP,CYCS,ATP8B1,AZGP1,CNDP1,PCDHGB2,FBP2,CYRIB,ACP2,SYK,SLC34A3,KLK8,MATN2,SH3GLB2,CDHR1,OCLN,CTHRC1,EIF3A,MUC13,PSCA,ADAM15,SPTBN2,SORCS3,SEMA4B,DPT,RAB3D,BLVRA,GRB7,PSMD12,UQCRC2,EPB41L3,XPO1,ZMPSTE24,PRTN3,RYK,SHANK2,NCK2,VDAC2,CS,EPHX1,DMXL1,KIFAP3,LRP3,CXCL14,MVD,KRT15,PKD2,FLOT1,HCLS1,IGDCC4,KIF23,GOT2,PC,PXDNL,RPL28,USP8,DDX39B,STAT1,COX6B1,KCTD12,PTPN6,PCDH1…	83
Cancer, Organismal Injury and Abnormalities	breast or gastric cancer	Breast or gastric cancer	0.00315					GGT1,ERBB4,MFAP5,ANPEP,DYRK2,CYCS,CNDP1,FBP2,KLK8,SH3GLB2,OCLN,CTHRC1,PSCA,SORCS3,SEMA4B,BLVRA,PSMD12,UQCRC2,EPB41L3,PRTN3,CS,PCDHB3,EPHX1,DMXL1,MVD,PKD2,IGDCC4,KIF23,PXDNL,CCDC182,USP8,SASH1,PCDH17,NPM1,MEGF6,ACSF2,COL17A1,UBA6,SAMM50,PLCG2,MASP1,ANXA8/ANXA8L1,SGSH,AP2A1,SELENBP1,ALDH1A3,STK26,MT1H,NAPSA,SNRPD1,ATP8B1,AZGP1,SUCLG1,PCDHGB2,CYRIB,ACP2,SYK,SLC34A3,MATN2,ARSA,NIT1,UQCRC1,CDHR1,EIF3A…	111
Cancer, Gastrointestinal Disease, Hepatic System Disease, Organismal Injury and Abnormalities	hepatobiliary carcinoma	Hepatobiliary carcinoma	0.00325					GGT1,ERBB4,MT1H,PLD3,SEZ6L,ANPEP,CNDP1,PCDHGB2,FBP2,SYK,GLTP,IST1,GHR,SLC34A3,FERMT3,UQCRC1,CDHR1,OCLN,TSN,USP14,CTHRC1,EIF3A,GDPD3,ADAM15,SPTBN2,SORCS3,SEMA4B,DPT,RAB3D,BLVRA,PSMD12,UQCRC2,EPB41L3,AGA,XPO1,TMEM25,NCK2,CS,PCDHB3,EPHX1,DMXL1,LRP3,CTH,ARHGAP12,CXCL14,KRT15,PKD2,SPTB,PKP3,IGDCC4,KIF23,GOT2,SEMA6D,PC,EIF3I,SLC6A19,PXDNL,CCDC182,UBR4,DDX39B,STAT1,SULT1A1,KCTD12,SASH1,PSMC1,TACC2,PCDH1…	89
Dermatological Diseases and Conditions, Immunological Disease, Inflammatory Disease, Inflammatory Response, Organismal Injury and Abnormalities	atopic dermatitis	Atopic dermatitis	0.00326					FLOT1,SFTPD,SYK,STAT1,VDAC2,KLK8,KRT15,HLA-DRA,GRB7	9
Cancer, Organismal Injury and Abnormalities	genitourinary adenocarcinoma	Genitourinary adenocarcinoma	0.00331					GGT1,ERBB4,MFAP5,ASMTL,ANPEP,DYRK2,CNDP1,FBP2,ALDH3A2,GLTP,FERMT3,SH3GLB2,OCLN,USP14,CTHRC1,GDPD3,PSCA,SORCS3,SEMA4B,NDUFS4,PSMD12,UQCRC2,EPB41L3,PRTN3,TMEM25,CS,PCDHB3,EPHX1,DMXL1,CTH,ARHGAP12,PKD2,KIF23,GATM,EIF3I,GSTT1,PXDNL,PPP1R13L,USP8,SASH1,PSMC1,PCDH17,NPM1,BST1,MEGF6,ACSF2,PTGR2,COL17A1,ACSM2B,SAMM50,PLCG2,MASP1,ANXA8/ANXA8L1,CHMP2B,RPS4X,SELENBP1,ALDH1A3,STK26,MT1H,NAPSA,PLD3,SEZ6L,ATP8…	121
Cell-To-Cell Signaling and Interaction, Drug Metabolism, Small Molecule Biochemistry	metabolism	Metabolism of dopamine	0.00347					SULT1A1,MAOA	2
Cellular Response to Therapeutics	sensitivity	Sensitivity of tumor cell lines	0.00376	Decreased	-2.879	bias	-1.406	RPL11,TRIM25,PC,MASP1,SYK,XPO1,UBR4,DDX39B,SHANK2,VDAC2,CS,STUB1,RPS4X,ALDH1A3,NPM1	15
Cancer, Organismal Injury and Abnormalities	generation	Generation of tumor	0.00383					SFTPD,GGT1,ERBB4,MFAP5,ASMTL,ANPEP,DYRK2,CYCS,CNDP1,FBP2,ALDH3A2,GHR,PSMD10,FERMT3,KLK8,CALML4,SH3GLB2,OCLN,USP14,CTHRC1,GDPD3,PSCA,SORCS3,SEMA4B,NDUFS4,PSMD12,UQCRC2,EPB41L3,AGA,PRTN3,TMEM25,HOOK1,CS,HDDC2,PCDHB3,EPHX1,DMXL1,CTH,ARHGAP12,MVD,PKD2,IGDCC4,KIF23,GATM,EIF3I,GSTT1,PXDNL,PPP1R13L,CCDC182,USP8,SASH1,PCDH17,NPM1,SIAE,BST1,MEGF6,ACSF2,PTGR2,COL17A1,UBA6,ACSM2B,SAMM50,PLCG2,MASP1,ANXA8/AN…	159
Cardiovascular Disease, Organismal Injury and Abnormalities	peripheral arterial disease	Advanced stage peripheral arterial disease	0.00388					CYRIB,CTSS,HCLS1,SYK,KCTD12,TOR1AIP1	6
Neurological Disease, Organismal Injury and Abnormalities, Psychological Disorders	parkinsonism	Parkinsonism	0.00389					FLOT1,UQCRC1,CHMP2B,ERBB4,NQO2,PSMC1,STUB1,RPS4X,HLA-DRA,ARSA	10
Cellular Movement	cell movement	Cell movement	0.00391		1.428	bias	-0.376	STK26,FLOT1,HCLS1,SFTPD,ERBB4,KIF23,GOT2,ANPEP,EIF3I,SUCLG1,CYRIB,SYK,GLTP,USP8,STAT1,SASH1,PTPN6,PSMD10,FERMT3,NPM1,MAOA,DDX17,BST1,USP14,EIF3A,MUC13,COL17A1,PPP1CA,ADAM15,NOTCH4,SORCS3,SEMA4B,DPT,DEFA5,GRB7,PSMD12,ANGPTL1,HOOK1,STXBP4,LGALS3,ALDH1A3,CXCL14,VASN,DHX9	44
Gastrointestinal Disease, Hepatic System Disease, Organismal Injury and Abnormalities	liver lesion	Liver lesion	0.004					GGT1,ERBB4,ASMTL,ANPEP,CYCS,CNDP1,RPL26,FBP2,GLTP,GHR,FERMT3,OCLN,USP14,CTHRC1,SORCS3,SEMA4B,HLA-DRA,BLVRA,PSMD12,EPB41L3,TMEM25,CS,PCDHB3,EPHX1,DMXL1,CTH,ARHGAP12,PKD2,IGDCC4,KIF23,EIF3I,GSTT1,PXDNL,PPP1R13L,CCDC182,PSMC1,PCDH17,NPM1,APOL1,MEGF6,COL17A1,UBA6,TSTD1,ACSM2B,PLCG2,MASP1,AP2A1,RPS4X,ALDH1A3,MT1H,PLD3,SEZ6L,SUCLG1,PCDHGB2,SYK,SLC34A3,NIT1,UQCRC1,CDHR1,TSN,EIF3A,ADAM15,SPTBN2,DPT,RAB3D…	96
Cancer, Hematological Disease, Organismal Injury and Abnormalities	hematological neoplasia	Hematopoietic neoplasm	0.00404					GGT1,ERBB4,ASMTL,NAPSA,ANPEP,CYCS,ATP8B1,CNDP1,SUCLG1,PCDHGB2,RPL26,CPD,CYRIB,ACP2,SYK,GHR,PSMD10,NIT1,UQCRC1,CDHR1,USP14,CTHRC1,RPL11,SORCS3,DPT,HLA-DRA,NDUFS4,C1QC,RPS16,XPO1,HOOK1,SHANK2,EPHX1,C4orf19,DMXL1,ARHGAP12,CXCL14,PKD2,PKP3,HCLS1,GOT2,RPL35A,PC,EIF3I,GSTT1,SLC6A19,PXDNL,PPP1R13L,RPL28,UBR4,USP8,DDX39B,STAT1,SASH1,TACC2,PTPN6,PCDH17,NPM1,RPS25,MAOA,MEGF6,LMNB1,TRIM25,COL17A1,SRSF2,ACSM…	75
Cellular Function and Maintenance	metabolism	Metabolism of macromolecule	0.00419		1.2		0.58	CTSS,FLOT1,GGT1,USP14,RPL11,TRIM25,UBA6,DFFA,ADAM15,EIF3I,CNDP1,SYK,ZMPSTE24,PRTN3,UBR4,USP8,STAT1,IST1,STXBP4,STUB1,RPS4X,NPM1,DHX9	23
Cell-To-Cell Signaling and Interaction	adhesion	Adhesion of pancreatic cancer cell lines	0.00421					MUC13,LGALS3	2
Cell Cycle, Cellular Growth and Proliferation	antiproliferative response	Antiproliferative response of cells	0.00421					ERBB4,STAT1	2
Cell-To-Cell Signaling and Interaction, Embryonic Development	response	Response of embryonic cell lines	0.00428		-1.154	bias	-2.256	PXDNL,ALDH3A2,GGT1,TRIM25	4
Cancer, Organismal Injury and Abnormalities, Respiratory Disease	non-squamous non-small cell lung cancer	Nonsquamous non-small cell lung carcinoma	0.00445					ERBB4,KIF23,ASMTL,NAPSA,ANPEP,CNDP1,PCDHGB2,CPD,PXDNL,SYK,STAT1,GHR,KCTD12,TACC2,PCDH17,LMNB2,NPM1,FAM3C,PRELP,DDX17,BST1,CTHRC1,MUC13,TRIM25,SRSF2,NOTCH4,SORCS3,SEMA4B,NDUFS4,PLCG2,EPB41L3,RPS16,ZMPSTE24,PCDHB3,DMXL1,KIFAP3,SELENBP1,CTH,ALDH1A3,CXCL14,MVD,DHX9	42
Cell-To-Cell Signaling and Interaction, Renal and Urological System Development and Function	response	Response of kidney cell lines	0.0045		-1.154	bias	-2.217	PXDNL,ALDH3A2,GGT1,TRIM25	4
Cancer, Organismal Injury and Abnormalities, Reproductive System Disease	breast or gynecological cancer	Breast or gynecological cancer	0.00459					GGT1,ERBB4,MFAP5,ASMTL,ANPEP,DYRK2,CYCS,CNDP1,FBP2,ALDH3A2,FERMT3,KLK8,SH3GLB2,OCLN,USP14,CTHRC1,GDPD3,PSCA,SORCS3,SEMA4B,BLVRA,PSMD12,UQCRC2,EPB41L3,PRTN3,TMEM25,CS,PCDHB3,EPHX1,DMXL1,CTH,ARHGAP12,MVD,PKD2,IGDCC4,KIF23,GATM,EIF3I,PXDNL,USP8,SASH1,PCDH17,NPM1,BST1,MEGF6,PTGR2,COL17A1,ACSM2B,PLCG2,MASP1,ANXA8/ANXA8L1,SGSH,AP2A1,SELENBP1,ALDH1A3,STK26,MT1H,NAPSA,SEZ6L,ATP8B1,AZGP1,SUCLG1,PCDHGB2,CY…	118
Immunological Disease, Organismal Injury and Abnormalities	hypersensitive reaction	Hypersensitive reaction	0.00461					ALDH3A2,FLOT1,SFTPD,SYK,STAT1,VDAC2,KLK8,KRT15,HLA-DRA,GRB7	10
Developmental Disorder, Hereditary Disorder, Metabolic Disease, Organismal Injury and Abnormalities, Respiratory Disease	cystic fibrosis	Cystic Fibrosis	0.00472					SFTPD,PRTN3,GHR,EPHX1	4
Cell Signaling	cell surface receptor linked signal transduction	Cell surface receptor linked signal transduction	0.00475					CCM2,ERBB4,ADAM15,PTPN6,DYRK2,FERMT3	6
Cardiovascular Disease, Connective Tissue Disorders, Hematological Disease, Hereditary Disorder, Organismal Injury and Abnormalities	sickle cell anemia	Sickle cell anemia	0.00475					UBR4,USP14,VDAC2,PSMC1,SPTB,PLCG2	6
Cancer, Organismal Injury and Abnormalities	development	Development of adenocarcinoma	0.00475					GGT1,ERBB4,MFAP5,ASMTL,ANPEP,DYRK2,CNDP1,FBP2,ALDH3A2,GHR,FERMT3,SH3GLB2,OCLN,USP14,CTHRC1,GDPD3,PSCA,SORCS3,SEMA4B,NDUFS4,PSMD12,UQCRC2,EPB41L3,PRTN3,TMEM25,CS,PCDHB3,EPHX1,DMXL1,CTH,ARHGAP12,MVD,PKD2,KIF23,GATM,EIF3I,GSTT1,PXDNL,USP8,SASH1,PCDH17,NPM1,BST1,MEGF6,PTGR2,COL17A1,ACSM2B,SAMM50,PLCG2,ANXA8/ANXA8L1,SELENBP1,ALDH1A3,NAPSA,SEZ6L,ATP8B1,AZGP1,SUCLG1,PCDHGB2,CPD,SYK,CCM2,SLC34A3,MATN2,CT…	107
Cancer, Organismal Injury and Abnormalities	serous adenocarcinoma	Serous adenocarcinoma	0.00481					MFAP5,KIF23,GOT2,ATP8B1,AZGP1,PCDHGB2,PXDNL,STAT1,SLC34A3,MATN2,CDHR1,OCLN,CTHRC1,NOTCH4,SPTBN2,DPT,RAB3D,GRB7,ANXA8/ANXA8L1,XPO1,NCK2,CS,SUCLG2,PKD2	24
Cell Cycle, Cellular Assembly and Organization, Cellular Function and Maintenance, DNA Replication, Recombination, and Repair	duplication	Duplication of centrosome	0.00482					CHMP2B,CHMP5,NPM1	3
Cancer, Hematological Disease, Immunological Disease, Organismal Injury and Abnormalities	lymphoma	Lymphoma	0.00489					HCLS1,GGT1,ERBB4,GOT2,ANPEP,PC,PCDHGB2,GSTT1,SLC6A19,PXDNL,SYK,USP8,STAT1,GHR,SASH1,PTPN6,PCDH17,CDHR1,MEGF6,USP14,CTHRC1,TRIM25,COL17A1,SRSF2,DPT,HLA-DRA,PLCG2,XPO1,EPHX1,C4orf19,DMXL1,ARHGAP12,CXCL14,RAB25	34
Cardiovascular Disease, Organismal Injury and Abnormalities	peripheral arterial disease	Intermediate disease stage peripheral arterial disease	0.00502					CYRIB,CTSS,HCLS1,SYK,CHMP2B,TOR1AIP1	6
Cell Death and Survival, Organismal Injury and Abnormalities	apoptosis	Apoptosis of lymphoblastoid cell lines	0.00519					SYK,STAT1,NPM1	3
Cardiovascular System Development and Function, Organismal Development, Tissue Development	morphogenesis	Morphogenesis of endothelial tissue	0.00519					CCM2,ANPEP,LGALS3	3
Cancer, Hematological Disease, Organismal Injury and Abnormalities	malignant myeloid neoplasm	Malignant myeloid neoplasm	0.00526					ERBB4,ASMTL,ANPEP,CYCS,ATP8B1,EIF3I,CNDP1,SUCLG1,PCDHGB2,GSTT1,PPP1R13L,SYK,RPL28,DDX39B,GHR,TACC2,PTPN6,NPM1,RPS25,NIT1,MAOA,UQCRC1,CDHR1,RPL11,SRSF2,ACSM2B,NOTCH4,HLA-DRA,NDUFS4,RPS16,XPO1,HOOK1,GALT,EPHX1,RPS4X,PKD2,PKP3	37
Immunological Disease, Inflammatory Disease, Organismal Injury and Abnormalities	immune mediated inflammatory disease	Immune mediated inflammatory disease	0.00533					FLOT1,HCLS1,SFTPD,MT1H,APOM,EEF1G,SYK,DDX39B,STAT1,GHR,MRPS36,KLK8,ARSA,RPL11,OSTF1,TRIM25,PPP1CA,ADAM15,NOTCH4,HLA-DRA,GRB7,UQCRC2,EPB41L3,RPS16,PRTN3,RPS17,NCK2,VDAC2,CHMP5,CXCL14,KRT15	31
Cell-To-Cell Signaling and Interaction, Hair and Skin Development and Function	response	Response of epithelial cell lines	0.00542		-1.154	bias	-2.228	PXDNL,ALDH3A2,GGT1,TRIM25	4
Cancer, Hematological Disease, Immunological Disease, Organismal Injury and Abnormalities	myeloid leukemia	Myeloid leukemia	0.0055					ERBB4,ASMTL,ANPEP,CYCS,ATP8B1,EIF3I,CNDP1,SUCLG1,PCDHGB2,GSTT1,PPP1R13L,SYK,DDX39B,GHR,TACC2,PTPN6,NPM1,RPS25,NIT1,MAOA,UQCRC1,CDHR1,RPL11,SRSF2,ACSM2B,NOTCH4,HLA-DRA,NDUFS4,RPS16,HOOK1,GALT,EPHX1,RPS4X,PKD2,PKP3	35
Cellular Function and Maintenance	respiration	Aerobic respiration of cells	0.0059					UQCRC2,UQCRC1	2
Nucleic Acid Metabolism, Small Molecule Biochemistry	metabolism	Metabolism of phosphoadenosine phosphosulfate	0.0059					SULT2B1,SULT1A1	2
Cellular Response to Therapeutics	radiosensitivity	Radiosensitivity of cervical cancer cell lines	0.0059					DDX39B,NPM1	2
Cancer, Endocrine System Disorders, Organismal Injury and Abnormalities, Reproductive System Disease	serous ovarian cancer	Advanced serous ovarian adenocarcinoma	0.00591					ANXA8/ANXA8L1,OCLN,MFAP5,NOTCH4,ATP8B1	5
Cell Death and Survival, Organismal Injury and Abnormalities	apoptosis	Apoptosis of colorectal cancer cell lines	0.00607		-1.697		-1.455	PPP1R13L,STAT1,TRIM25,AP2A2,DFFA,LGALS3,CYCS,ALDH1A3,EIF3I,GRB7	10
Cancer, Hematological Disease, Organismal Injury and Abnormalities	bone marrow cancer	Bone marrow cancer	0.00615					ERBB4,ASMTL,ANPEP,CYCS,ATP8B1,EIF3I,CNDP1,SUCLG1,PCDHGB2,GSTT1,PPP1R13L,SYK,RPL28,DDX39B,GHR,TACC2,PTPN6,NPM1,RPS25,NIT1,MAOA,UQCRC1,CDHR1,RPL11,SRSF2,ACSM2B,NOTCH4,HLA-DRA,NDUFS4,RPS16,XPO1,HOOK1,GALT,EPHX1,RPS4X,PKD2,PKP3	37
Cell Death and Survival, Organismal Injury and Abnormalities	cell death	Cell death of breast cancer cell lines	0.00634		-0.454		-0.272	STK26,USP14,SRSF2,CYCS,XPO1,PRTN3,USP8,STAT1,LGALS3,CHMP5,PTPN6,DHX9	12
Developmental Disorder, Neurological Disease, Organismal Injury and Abnormalities	dysmyelination	Dysmyelination	0.00636					CTSS,UQCRC2,OCLN,LMNB1,LGALS3,NOTCH4,SNAP29,HLA-DRA,NDUFS4,ARSA	10
Cellular Development, Cellular Growth and Proliferation	cell proliferation	Cell proliferation of lymphoma cell lines	0.00639		-0.208		-0.659	AGA,SYK,GGT1,STAT1,PTPN6,NOTCH4	6
Cancer, Organismal Injury and Abnormalities	precancerous condition	Precancerous condition	0.00652					CTHRC1,SRSF2,EPHX1,MVD,DEFA5	5
Cancer, Organismal Injury and Abnormalities, Reproductive System Disease	mammary tumor	Mammary tumor	0.00652					STK26,ERBB4,MT1H,MFAP5,ANPEP,CYCS,ATP8B1,CNDP1,PCDHGB2,CYRIB,ACP2,SYK,FERMT3,MATN2,SH3GLB2,CTHRC1,EIF3A,MUC13,PSCA,ADAM15,SPTBN2,SEMA4B,DPT,BLVRA,GRB7,PSMD12,UQCRC2,XPO1,ZMPSTE24,RYK,SHANK2,NCK2,VDAC2,DMXL1,KIFAP3,CXCL14,MVD,KRT15,PKD2,HCLS1,IGDCC4,KIF23,PC,PXDNL,RPL28,USP8,DDX39B,STAT1,COX6B1,KCTD12,PTPN6,PCDH17,NPM1,CHST14,TRIM25,ORM2,COL17A1,NOTCH4,PLCG2,MASP1,SGSH,LGALS3,RPS4X,SELENBP1,ALDH1A…	67
Cancer, Gastrointestinal Disease, Hepatic System Disease, Organismal Injury and Abnormalities	liver tumor	Liver tumor	0.00652					GGT1,ERBB4,MT1H,ASMTL,PLD3,SEZ6L,ANPEP,CYCS,CNDP1,SUCLG1,PCDHGB2,RPL26,FBP2,SYK,GLTP,GHR,SLC34A3,FERMT3,NIT1,UQCRC1,CDHR1,OCLN,TSN,USP14,CTHRC1,EIF3A,ADAM15,SPTBN2,SORCS3,SEMA4B,DPT,RAB3D,BLVRA,PSMD12,EPB41L3,TMEM25,NCK2,CS,PCDHB3,EPHX1,DMXL1,LRP3,CTH,ARHGAP12,CXCL14,VASN,PKD2,SPTB,PKP3,IGDCC4,KIF23,GOT2,SEMA6D,PC,EIF3I,GSTT1,SLC6A19,PXDNL,PPP1R13L,CCDC182,UBR4,DDX39B,STAT1,SULT1A1,KCTD12,PSMC1,T…	93
Cancer, Hematological Disease, Immunological Disease, Organismal Injury and Abnormalities	acute myeloid leukemia	Acute myeloid leukemia	0.00654					ERBB4,ASMTL,ANPEP,CYCS,ATP8B1,EIF3I,CNDP1,SUCLG1,PCDHGB2,GSTT1,PPP1R13L,SYK,DDX39B,GHR,TACC2,PTPN6,NPM1,RPS25,NIT1,MAOA,UQCRC1,CDHR1,RPL11,SRSF2,ACSM2B,NOTCH4,HLA-DRA,NDUFS4,RPS16,GALT,EPHX1,RPS4X,PKD2,PKP3	34
Cellular Movement	migration	Migration of cells	0.00655		1.071	bias	-0.649	STK26,FLOT1,HCLS1,SFTPD,KIF23,GOT2,ANPEP,EIF3I,SUCLG1,CYRIB,SYK,USP8,STAT1,SASH1,PTPN6,PSMD10,FERMT3,NPM1,MAOA,DDX17,BST1,USP14,MUC13,COL17A1,PPP1CA,ADAM15,NOTCH4,SORCS3,SEMA4B,DPT,DEFA5,GRB7,PSMD12,ANGPTL1,STXBP4,LGALS3,ALDH1A3,CXCL14,VASN,DHX9	40
Cancer, Organismal Injury and Abnormalities	breast or pancreatic cancer	Breast or pancreatic cancer	0.00656					ERBB4,MFAP5,ANPEP,CYCS,CNDP1,FBP2,KLK8,SH3GLB2,OCLN,CTHRC1,PSCA,SORCS3,SEMA4B,HLA-DRA,BLVRA,PSMD12,UQCRC2,EPB41L3,PRTN3,TMEM25,CS,HDDC2,PCDHB3,EPHX1,DMXL1,CTH,MVD,PKD2,IGDCC4,KIF23,PXDNL,USP8,SASH1,PCDH17,NPM1,APOL1,BST1,ACSF2,COL17A1,PLCG2,MASP1,ANXA8/ANXA8L1,CHMP2B,SGSH,SELENBP1,ALDH1A3,STK26,MT1H,NAPSA,ATP8B1,AZGP1,PCDHGB2,CYRIB,ACP2,SYK,SLC34A3,MATN2,CDHR1,EIF3A,MUC13,ADAM15,SPTBN2,DPT,RAB3D,…	98
Cell-To-Cell Signaling and Interaction, Cellular Function and Maintenance, Hematological System Development and Function, Inflammatory Response	phagocytosis	Phagocytosis of red blood cells	0.00675		0		-0.091	CYRIB,SYK,STUB1,FERMT3	4
Organismal Injury and Abnormalities, Reproductive System Disease	endometriosis	Endometriosis	0.00676					MT1H,ORM2,HLA-DRA,GSTT1,HOOK1,GALT,KCTD12,ALDH1A3,LHB,RAB25,PKD2,MAOA,PRELP	13
Cellular Development	epithelial-mesenchymal transition	Epithelial-mesenchymal transition of hepatoma cell lines	0.00682					SYK,PTPN6,PSMD10	3
Connective Tissue Disorders, Lipid Metabolism, Metabolic Disease, Organismal Injury and Abnormalities, Small Molecule Biochemistry	lipodystrophy	Lipodystrophy	0.00682					ZMPSTE24,GHR,LMNB2	3
Connective Tissue Disorders, Developmental Disorder, Hereditary Disorder, Organismal Injury and Abnormalities, Skeletal and Muscular Disorders	autosomal dominant microcephaly	Autosomal dominant microcephaly	0.00684					LMNB1,LMNB2	2
Cancer, Organismal Injury and Abnormalities, Respiratory Disease	non-small cell lung cancer	Non-small cell lung carcinoma	0.00685					GGT1,ERBB4,ASMTL,NAPSA,SNRPD1,ANPEP,CNDP1,PCDHGB2,CPD,SYK,GHR,KLK8,CTHRC1,MUC13,SORCS3,SEMA4B,DPT,NDUFS4,EPB41L3,RPS16,AGA,ZMPSTE24,SHANK2,PCDHB3,DMXL1,KIFAP3,LRP3,CTH,CXCL14,MVD,KIF23,SLC6A19,PXDNL,UBR4,STAT1,GPT,SULT1A1,KCTD12,TACC2,PCDH17,RPS21,LMNB2,NPM1,FAM3C,PRELP,DDX17,BST1,TRIM25,SRSF2,NOTCH4,PLCG2,SELENBP1,ALDH1A3,DHX9	54
Cell-To-Cell Signaling and Interaction, Inflammatory Response	immune response	Immune response of leukocytes	0.00694		0.208	bias	-0.513	SFTPD,SYK,ANPEP,LGALS3,NPM1	5
Cancer, Organismal Injury and Abnormalities, Respiratory Disease	lung adenocarcinoma	Lung adenocarcinoma	0.00701					ERBB4,KIF23,ASMTL,NAPSA,ANPEP,PCDHGB2,CPD,PXDNL,SYK,STAT1,GHR,KCTD12,TACC2,PCDH17,LMNB2,NPM1,FAM3C,PRELP,DDX17,BST1,CTHRC1,MUC13,TRIM25,SRSF2,NOTCH4,SORCS3,SEMA4B,NDUFS4,PLCG2,EPB41L3,RPS16,ZMPSTE24,PCDHB3,DMXL1,KIFAP3,SELENBP1,CTH,ALDH1A3,CXCL14,MVD,DHX9	41
Cancer, Organismal Injury and Abnormalities	lymphohematopoietic cancer	Lymphohematopoietic cancer	0.00714					GGT1,ERBB4,ASMTL,NAPSA,ANPEP,CYCS,ATP8B1,CNDP1,SUCLG1,PCDHGB2,CPD,CYRIB,ACP2,SYK,GHR,PSMD10,NIT1,UQCRC1,CDHR1,USP14,CTHRC1,RPL11,ADAM15,SORCS3,DPT,HLA-DRA,NDUFS4,C1QC,RPS16,XPO1,HOOK1,SHANK2,EPHX1,C4orf19,DMXL1,ARHGAP12,CXCL14,PKD2,PKP3,HCLS1,GOT2,PC,EIF3I,GSTT1,SLC6A19,PXDNL,PPP1R13L,RPL28,UBR4,USP8,DDX39B,STAT1,SASH1,TACC2,PTPN6,PCDH17,NPM1,RPS25,MAOA,MEGF6,LMNB1,TRIM25,COL17A1,SRSF2,ACSM2B,NOT…	73
Hematological Disease, Organismal Injury and Abnormalities	polycythemia	Polycythemia	0.00764					XPO1,SRSF2,PTPN6,SPTB	4
Amino Acid Metabolism, Small Molecule Biochemistry	synthesis	Synthesis of amino acids	0.00774					CS,GATM,CTH	3
Cell Morphology, Cellular Assembly and Organization, Cellular Function and Maintenance	formation	Formation of microvilli	0.00785					STK26,ATP8B1	2
Cellular Assembly and Organization, RNA Post-Transcriptional Modification	formation	Formation of spliceosomes	0.00785					DDX39B,SNRPD1	2
Cell-To-Cell Signaling and Interaction, Inflammatory Response	immune response	Immune response of phagocytes	0.00795		0	bias	-0.745	SYK,ANPEP,LGALS3,NPM1	4
Cancer, Neurological Disease, Organismal Injury and Abnormalities	central nervous system solid tumor	Central nervous system solid tumor	0.00799					GGT1,ERBB4,ASMTL,ANPEP,CYCS,CNDP1,FBP2,ALDH3A2,GHR,PSMD10,FERMT3,CALML4,OCLN,USP14,CTHRC1,PSCA,SORCS3,SEMA4B,PSMD12,EPB41L3,AGA,PRTN3,TMEM25,HOOK1,CS,EPHX1,DMXL1,ARHGAP12,PKD2,IGDCC4,KIF23,PXDNL,PPP1R13L,USP8,SASH1,PCDH17,NPM1,SIAE,BST1,MEGF6,ACSF2,PTGR2,COL17A1,UBA6,SAMM50,PLCG2,MASP1,SGSH,AP2A1,ALDH1A3,NAPSA,PLD3,SEZ6L,NQO2,ATP8B1,SUCLG1,PCDHGB2,CPD,ACP2,SYK,CCM2,IST1,SLC34A3,STUB1,ARSA,CTSS,UQ…	115
Drug Metabolism, Molecular Transport, Small Molecule Biochemistry	concentration	Concentration of glutathione	0.00823					GGT1,PSMD10,MAOA	3
Cancer, Endocrine System Disorders, Organismal Injury and Abnormalities, Reproductive System Disease	ovarian serous tumor	Ovarian serous tumor	0.0084					CDHR1,OCLN,MFAP5,KIF23,CTHRC1,GOT2,NOTCH4,SPTBN2,ATP8B1,AZGP1,PCDHGB2,RAB3D,PXDNL,ANXA8/ANXA8L1,STAT1,NCK2,CS,SLC34A3,SUCLG2,PKD2	20
Cellular Movement, Immune Cell Trafficking	migration	Migration of lymphatic system cells	0.0084		-0.577	bias	-1.678	FLOT1,HCLS1,SYK,LGALS3,FERMT3,DEFA5	6
Neurological Disease, Organismal Injury and Abnormalities	progressive motor neuropathy	Progressive motor neuropathy	0.00844					CTSS,FLOT1,OCLN,ERBB4,GOT2,NQO2,GATM,NOTCH4,HLA-DRA,FBP2,NDUFS4,UQCRC2,CHMP2B,PSMC1,STUB1,LGALS3,RPS4X,MAOA	18
Cancer, Hematological Disease, Immunological Disease, Organismal Injury and Abnormalities	T-cell non-Hodgkin disease	T-cell non-Hodgkin lymphoma	0.00875					CDHR1,MEGF6,ERBB4,USP14,TRIM25,HLA-DRA,PXDNL,SYK,USP8,STAT1,GHR,EPHX1,SASH1,C4orf19,PTPN6,PCDH17,ARHGAP12,CXCL14	18
Cancer, Hematological Disease, Immunological Disease, Organismal Injury and Abnormalities	chronic leukemia	Chronic leukemia	0.00881					COL17A1,SRSF2,SORCS3,CNDP1,SUCLG1,CPD,PLCG2,SYK,XPO1,USP8,HOOK1,SHANK2,PTPN6,SELENBP1,NPM1	15
Carbohydrate Metabolism, Small Molecule Biochemistry	metabolism	Metabolism of proteoglycan	0.00892					SGSH,CHST14	2
Cellular Assembly and Organization, DNA Replication, Recombination, and Repair	reassembly	Reassembly of nuclear envelope	0.00892					CHMP2B,CHMP5	2
Connective Tissue Disorders, Developmental Disorder, Hereditary Disorder, Organismal Injury and Abnormalities, Skeletal and Muscular Disorders	3MC syndrome type 1	3MC syndrome type 1	0.00901					MASP1	1
Cancer, Endocrine System Disorders, Organismal Injury and Abnormalities, Reproductive System Disease	ACTH-secreting pituitary adenoma type 4	ACTH-secreting pituitary adenoma type 4	0.00901					USP8	1
Developmental Disorder, Hereditary Disorder, Metabolic Disease, Organismal Injury and Abnormalities	acid phosphatase deficiency	Acid phosphatase deficiency	0.00901					ACP2	1
Connective Tissue Disorders, Lipid Metabolism, Metabolic Disease, Organismal Injury and Abnormalities, Skeletal and Muscular Disorders, Small Molecule Biochemistry	acquired partial lipodystrophy	Acquired partial lipodystrophy	0.00901					LMNB2	1
Cellular Assembly and Organization	activation	Activation of cytosol	0.00901					CYCS	1
Developmental Disorder, Hereditary Disorder, Lipid Metabolism, Metabolic Disease, Neurological Disease, Organismal Injury and Abnormalities, Psychological Disorders, Small Molecule Biochemistry	adult metachromatic leukodystrophy	Adult metachromatic leukodystrophy	0.00901					ARSA	1
Developmental Disorder, Hereditary Disorder, Neurological Disease, Organismal Injury and Abnormalities, Psychological Disorders	adult onset autosomal dominant leukodystrophy	Adult onset autosomal dominant leukodystrophy	0.00901					LMNB1	1
Hereditary Disorder, Neurological Disease, Organismal Injury and Abnormalities, Psychological Disorders	amyotrophic lateral sclerosis type 19	Amyotrophic lateral sclerosis type 19	0.00901					ERBB4	1
Antimicrobial Response, Cell-To-Cell Signaling and Interaction, Connective Tissue Development and Function, Inflammatory Response	antiviral response	Antiviral response of fibroblasts	0.00901					STAT1	1
Developmental Disorder, Hereditary Disorder, Metabolic Disease, Neurological Disease, Organismal Injury and Abnormalities, Psychological Disorders	arginine:glycine amidinotransferase deficiency	Arginine:glycine amidinotransferase deficiency	0.00901					GATM	1
Cell-To-Cell Signaling and Interaction	association	Association of lymphoblastoid cell lines	0.00901					GHR	1
Cell-To-Cell Signaling and Interaction	attachment	Attachment of intestinal cell lines	0.00901					ADAM15	1
Dermatological Diseases and Conditions, Hereditary Disorder, Immunological Disease, Organismal Injury and Abnormalities	autoinflammation and PLCG2-associated antibody deficiency and immune dysregulation	Autoinflammation and PLCG2-associated antibody deficiency and immune dysregulation	0.00901					PLCG2	1
Cell Death and Survival, Cell Morphology, Cellular Function and Maintenance	autophagic cell death	Autophagic cell death by adenocarcinoma cell lines	0.00901					APOL1	1
Hereditary Disorder, Infectious Diseases, Organismal Injury and Abnormalities	autosomal dominant atypical mycobacteriosis	Autosomal dominant atypical mycobacteriosis	0.00901					STAT1	1
Connective Tissue Disorders, Developmental Disorder, Hereditary Disorder, Organismal Injury and Abnormalities, Skeletal and Muscular Disorders	autosomal dominant primary microcephaly 26	Autosomal dominant primary microcephaly 26	0.00901					LMNB1	1
Connective Tissue Disorders, Developmental Disorder, Hereditary Disorder, Organismal Injury and Abnormalities, Skeletal and Muscular Disorders	autosomal dominant primary microcephaly 27	Autosomal dominant primary microcephaly 27	0.00901					LMNB2	1
Connective Tissue Disorders, Developmental Disorder, Hematological Disease, Hereditary Disorder, Organismal Injury and Abnormalities	autosomal dominant thrombocytopenia type 4	Autosomal dominant thrombocytopenia type 4	0.00901					CYCS	1
Hereditary Disorder, Metabolic Disease, Organismal Injury and Abnormalities, Renal and Urological Disease	Hartnup disorder	Autosomal recessive Hartnup disorder	0.00901					SLC6A19	1
Developmental Disorder, Hereditary Disorder, Metabolic Disease, Organismal Injury and Abnormalities	Laron syndrome	Autosomal recessive Laron syndrome	0.00901					GHR	1
Developmental Disorder, Hereditary Disorder, Metabolic Disease, Organismal Injury and Abnormalities	aspartylglucosaminuria	Autosomal recessive aspartylglucosaminuria	0.00901					AGA	1
Dermatological Diseases and Conditions, Developmental Disorder, Hereditary Disorder, Organismal Injury and Abnormalities	autosomal recessive congenital ichthyosis type 14	Autosomal recessive congenital ichthyosis type 14	0.00901					SULT2B1	1
Developmental Disorder, Hereditary Disorder, Metabolic Disease, Organismal Injury and Abnormalities	cystathioninuria	Autosomal recessive cystathioninuria	0.00901					CTH	1
Gastrointestinal Disease, Hereditary Disorder, Organismal Injury and Abnormalities	extraoral halitosis due to methanethiol oxidase deficiency	Autosomal recessive extraoral halitosis due to methanethiol oxidase deficiency	0.00901					SELENBP1	1
Connective Tissue Disorders, Endocrine System Disorders, Hematological Disease, Hereditary Disorder, Metabolic Disease, Nutritional Disease, Organismal Injury and Abnormalities, Renal and Urological Disease, Skeletal and Muscular Disorders	autosomal recessive hypophosphatemic rickets with hypercalciuria	Autosomal recessive hypophosphatemic rickets with hypercalciuria	0.00901					SLC34A3	1
Hereditary Disorder, Immunological Disease, Organismal Injury and Abnormalities	leukocyte adhesion deficiency III	Autosomal recessive leukocyte adhesion deficiency III	0.00901					FERMT3	1
Connective Tissue Disorders, Dermatological Diseases and Conditions, Developmental Disorder, Gastrointestinal Disease, Hereditary Disorder, Lipid Metabolism, Metabolic Disease, Organismal Injury and Abnormalities, Skeletal and Muscular Disorders, Small Molecule Biochemistry	mandibuloacral dysplasia with type b lipodystrophy	Autosomal recessive mandibuloacral dysplasia with type b lipodystrophy	0.00901					ZMPSTE24	1
Developmental Disorder, Hereditary Disorder, Lipid Metabolism, Metabolic Disease, Neurological Disease, Organismal Injury and Abnormalities, Psychological Disorders, Small Molecule Biochemistry	metachromatic leukodystrophy	Autosomal recessive metachromatic leukodystrophy	0.00901					ARSA	1
Hereditary Disorder, Neurological Disease, Organismal Injury and Abnormalities	autosomal recessive spinocerebellar ataxia type 14	Autosomal recessive spinocerebellar ataxia type 14	0.00901					SPTBN2	1
Hereditary Disorder, Infectious Diseases, Organismal Injury and Abnormalities	autosomal recessive susceptibility to mycobacterial and viral infections	Autosomal recessive susceptibility to mycobacterial and viral infections	0.00901					STAT1	1
Metabolic Disease, Neurological Disease, Organismal Injury and Abnormalities, Psychological Disorders	Alzheimer disease	Braak stage I-II presymptomatic Alzheimer's disease	0.00901					MAOA	1
Developmental Disorder, Hereditary Disorder, Metabolic Disease, Neurological Disease, Organismal Injury and Abnormalities	Brunner syndrome	Brunner syndrome	0.00901					MAOA	1
Cancer, Dermatological Diseases and Conditions, Hereditary Disorder, Organ Morphology, Organismal Injury and Abnormalities, Skeletal and Muscular Disorders	cancer, alopecia, pigment dyscrasia, onychodystrophy, and keratoderma	Cancer, alopecia, pigment dyscrasia, onychodystrophy, and keratoderma	0.00901					SASH1	1
Cancer, Cardiovascular Disease, Hereditary Disorder, Neurological Disease, Organismal Injury and Abnormalities	cerebral cavernous malformations 2	Cerebral cavernous malformations 2	0.00901					CCM2	1
Dermatological Diseases and Conditions, Hereditary Disorder, Neurological Disease, Organismal Injury and Abnormalities, Skeletal and Muscular Disorders	cerebral dysgenesis, neuropathy, ichthyosis, and palmoplantar keratoderma syndrome, cednik syndrome	Cerebral dysgenesis, neuropathy, ichthyosis, and palmoplantar keratoderma syndrome, cednik syndrome	0.00901					SNAP29	1
Cellular Movement	chemotaxis	Chemotaxis of squamous cell carcinoma cell lines	0.00901					SYK	1
Molecular Transport	co-transport	Co-transport of phosphate	0.00901					SLC34A3	1
Cardiovascular Disease, Developmental Disorder, Hematological Disease, Hereditary Disorder, Organismal Injury and Abnormalities	congenital dyserythropoietic anemia type III	Congenital dyserythropoietic anemia type III	0.00901					KIF23	1
Cellular Growth and Proliferation	cytostasis	Cytostasis of brain cancer cell lines	0.00901					EPB41L3	1
Developmental Disorder, Hereditary Disorder, Metabolic Disease, Organismal Injury and Abnormalities	deficiency of uridine diphosphate-glucose-hexose-1-phosphate uridylyltransferase	Deficiency of uridine diphosphate-glucose-hexose-1-phosphate uridylyltransferase	0.00901					GALT	1
Cancer, Cardiovascular Disease, Developmental Disorder, Hematological Disease, Hereditary Disorder, Organismal Injury and Abnormalities	Diamond-Blackfan anemia type 11	Diamond-Blackfan anemia type 11	0.00901					RPL26	1
Cancer, Cardiovascular Disease, Developmental Disorder, Hematological Disease, Hereditary Disorder, Organismal Injury and Abnormalities	diamond-blackfan anemia type 4	Diamond-blackfan anemia type 4	0.00901					RPS17	1
Cancer, Cardiovascular Disease, Developmental Disorder, Hematological Disease, Hereditary Disorder, Organismal Injury and Abnormalities	diamond-blackfan anemia type 7	Diamond-blackfan anemia type 7	0.00901					RPL11	1
Cellular Movement, Hematological System Development and Function, Immune Cell Trafficking, Inflammatory Response	diapedesis	Diapedesis of neutrophils	0.00901					BST1	1
Dermatological Diseases and Conditions, Developmental Disorder, Hereditary Disorder, Organismal Injury and Abnormalities	dyschromatosis universalis hereditaria type 1	Dyschromatosis universalis hereditaria type 1	0.00901					SASH1	1
Cardiovascular Disease, Cardiovascular System Development and Function, Neurological Disease, Organ Morphology, Organismal Development, Organismal Injury and Abnormalities, Psychological Disorders, Skeletal and Muscular Disorders	dystonia progressive cerebellar atrophy and dilated cardiomyopathy	Dystonia progressive cerebellar atrophy and dilated cardiomyopathy	0.00901					TOR1AIP1	1
Developmental Disorder, Hereditary Disorder, Neurological Disease, Organismal Injury and Abnormalities	early infantile epileptic encephalopathy type 82	Early infantile epileptic encephalopathy type 82	0.00901					GOT2	1
Connective Tissue Disorders, Hematological Disease, Hereditary Disorder, Organismal Injury and Abnormalities	elliptocytosis type 3	Elliptocytosis type 3	0.00901					SPTB	1
Developmental Disorder, Hereditary Disorder, Inflammatory Disease, Inflammatory Response, Ophthalmic Disease, Organismal Injury and Abnormalities	epithelial recurrent erosion dystrophy	Epithelial recurrent erosion dystrophy	0.00901					COL17A1	1
DNA Replication, Recombination, and Repair	excision repair	Excision repair of luciferase reporter gene	0.00901					EIF3A	1
Molecular Transport, RNA Trafficking	export	Export of U1 snRNA	0.00901					XPO1	1
Dermatological Diseases and Conditions, Hereditary Disorder, Inflammatory Disease, Organismal Injury and Abnormalities	familial cold autoinflammatory syndrome type 3	Familial cold autoinflammatory syndrome type 3	0.00901					PLCG2	1
Cardiovascular Disease, Hereditary Disorder, Organismal Injury and Abnormalities	familial thoracic aortic aneurysm type 9	Familial thoracic aortic aneurysm type 9	0.00901					MFAP5	1
Developmental Disorder, Hereditary Disorder, Metabolic Disease, Organismal Injury and Abnormalities	Finnish type aspartylglucosaminuria	Finnish type aspartylglucosaminuria	0.00901					AGA	1
Developmental Disorder, Hereditary Disorder, Metabolic Disease, Organismal Injury and Abnormalities	gamma-glutamyltransferase deficiency	Gamma-glutamyltransferase deficiency	0.00901					GGT1	1
Small Molecule Biochemistry	generation	Generation of hydrogen sulfide	0.00901					CTH	1
Developmental Disorder, Hereditary Disorder, Metabolic Disease, Organismal Injury and Abnormalities	glycosylasparaginase deficiency	Glycosylasparaginase deficiency	0.00901					AGA	1
Cancer, Gastrointestinal Disease, Organismal Injury and Abnormalities	oral squamous cell carcinoma	Grade 2 oral squamous cell carcinoma	0.00901					NPM1	1
Cardiovascular Disease, Cell Death and Survival, Connective Tissue Disorders, Developmental Disorder, Hematological Disease, Hereditary Disorder, Organismal Injury and Abnormalities	hereditary spherocytosis type 2	Hereditary spherocytosis type 2	0.00901					SPTB	1
Developmental Disorder, Hereditary Disorder, Metabolic Disease, Organismal Injury and Abnormalities	homozygous Duarte-type classical galactosemia	Homozygous Duarte-type classical galactosemia	0.00901					GALT	1
Gastrointestinal Disease, Hepatic System Disease, Organismal Injury and Abnormalities	hyperbiliverdinemia	Hyperbiliverdinemia	0.00901					BLVRA	1
Hereditary Disorder, Immunological Disease, Organismal Injury and Abnormalities	immunodeficiency 31A	Immunodeficiency 31A	0.00901					STAT1	1
Infectious Diseases, Organismal Injury and Abnormalities	infection	Infection by encephalomyocarditis virus	0.00901					STAT1	1
Infectious Diseases, Organismal Injury and Abnormalities, Renal and Urological Disease	infection	Infection of kidney cancer cell lines	0.00901					OCLN	1
Infectious Diseases, Organismal Injury and Abnormalities	infection	Infection of squamous cell carcinoma cell lines	0.00901					SFTPD	1
Infectious Diseases, Organismal Injury and Abnormalities	infectivity	Infectivity of adenoviridae	0.00901					XPO1	1
Developmental Disorder, Hereditary Disorder, Metabolic Disease, Organismal Injury and Abnormalities	intermediate arylsulfatase A pseudodeficiency	Intermediate arylsulfatase A pseudodeficiency	0.00901					ARSA	1
Connective Tissue Disorders, Dermatological Diseases and Conditions, Developmental Disorder, Hereditary Disorder, Organismal Injury and Abnormalities	intermediate junctional epidermolysis bullosa-4	Intermediate junctional epidermolysis bullosa-4	0.00901					COL17A1	1
Gastrointestinal Disease, Hepatic System Disease, Organismal Injury and Abnormalities, Reproductive System Disease	intrahepatic cholestasis of pregnancy type 1	Intrahepatic cholestasis of pregnancy type 1	0.00901					ATP8B1	1
Cancer, Organismal Injury and Abnormalities	invasion	Invasion of collagen matrix	0.00901					RAB25	1
Endocrine System Disorders, Hereditary Disorder, Organismal Injury and Abnormalities, Reproductive System Disease	isolated lutropin deficiency	Isolated lutropin deficiency	0.00901					LHB	1
Developmental Disorder, Hereditary Disorder, Lipid Metabolism, Metabolic Disease, Neurological Disease, Organismal Injury and Abnormalities, Psychological Disorders, Small Molecule Biochemistry	juvenile type metachromatic leukodystrophy	Juvenile type metachromatic leukodystrophy	0.00901					ARSA	1
Developmental Disorder, Hereditary Disorder, Metabolic Disease, Organismal Injury and Abnormalities	Laron syndrome with elevated serum GH-binding protein	Laron syndrome with elevated serum GH-binding protein	0.00901					GHR	1
Developmental Disorder, Hereditary Disorder, Metabolic Disease, Organismal Injury and Abnormalities	Laron syndrome with undetectable serum GH-binding protein	Laron syndrome with undetectable serum GH-binding protein	0.00901					GHR	1
Developmental Disorder, Hereditary Disorder, Lipid Metabolism, Metabolic Disease, Neurological Disease, Organismal Injury and Abnormalities, Psychological Disorders, Small Molecule Biochemistry	late infantile metachromatic leukodystrophy	Late infantile metachromatic leukodystrophy	0.00901					ARSA	1
Developmental Disorder, Hereditary Disorder, Organismal Injury and Abnormalities, Skeletal and Muscular Disorders	limb-girdle muscular dystrophy type 2Y	Limb-girdle muscular dystrophy type 2Y	0.00901					TOR1AIP1	1
Organismal Injury and Abnormalities, Reproductive System Disease	luteal insufficiency	Luteal insufficiency	0.00901					LHB	1
RNA Post-Transcriptional Modification	maturation	Maturation of rRNA	0.00901					NPM1	1
Endocrine System Development and Function, Lipid Metabolism, Small Molecule Biochemistry	metabolism	Metabolism of 2-arachidonoylglycerol	0.00901					EPHX1	1
Carbohydrate Metabolism, Small Molecule Biochemistry	metabolism	Metabolism of chondroitin sulfate B proteoglycan	0.00901					CHST14	1
Developmental Disorder, Hereditary Disorder, Lipid Metabolism, Metabolic Disease, Neurological Disease, Organismal Injury and Abnormalities, Psychological Disorders, Small Molecule Biochemistry	mild metachromatic leukodystrophy	Mild metachromatic leukodystrophy	0.00901					ARSA	1
Hereditary Disorder, Metabolic Disease, Organismal Injury and Abnormalities	Mitochondrial phosphate carrier deficiency	Mitochondrial phosphate carrier deficiency	0.00901					SLC25A3	1
Cellular Movement, Connective Tissue Development and Function	mobility	Mobility of fibroblast cell lines	0.00901					PKP3	1
Cellular Movement	mobility	Mobility of kidney cell lines	0.00901					PKP3	1
Cell Morphology, Cellular Development, Cellular Growth and Proliferation, Nervous System Development and Function, Organismal Development, Tissue Development	morphogenesis	Morphogenesis of photoreceptors	0.00901					CDHR1	1
Cancer, Dermatological Diseases and Conditions, Hereditary Disorder, Organismal Injury and Abnormalities	multiple types porokeratosis type 7	Multiple types porokeratosis type 7	0.00901					MVD	1
Connective Tissue Disorders, Dermatological Diseases and Conditions, Developmental Disorder, Hereditary Disorder, Metabolic Disease, Organismal Injury and Abnormalities, Skeletal and Muscular Disorders	musculocontractural Ehlers-Danlos syndrome type 1	Musculocontractural Ehlers-Danlos syndrome type 1	0.00901					CHST14	1
Cancer, Gastrointestinal Disease, Hematological Disease, Immunological Disease, Organismal Injury and Abnormalities, Respiratory Disease	nasal cavity lymphoma	Nasal cavity lymphoma	0.00901					SYK	1
Dermatological Diseases and Conditions, Developmental Disorder, Hereditary Disorder, Neurological Disease, Organismal Injury and Abnormalities, Reproductive System Disease	nonphotosensitive trichothiodystrophy type 7	Nonphotosensitive trichothiodystrophy type 7	0.00901					TARS1	1
Developmental Disorder, Hereditary Disorder, Metabolic Disease, Organismal Injury and Abnormalities	nuclear type 5 mitochondrial complex III deficiency	Nuclear type 5 mitochondrial complex III deficiency	0.00901					UQCRC2	1
Developmental Disorder, Hereditary Disorder, Metabolic Disease, Organismal Injury and Abnormalities	nuclear type 7 mitochondrial complex IV deficiency	Nuclear type 7 mitochondrial complex IV deficiency	0.00901					COX6B1	1
Cellular Assembly and Organization, Cellular Function and Maintenance	organization	Organization of cortical cytoskeleton	0.00901					EPB41L3	1
Cellular Development, Cellular Growth and Proliferation, Embryonic Development, Organ Development, Organismal Development, Reproductive System Development and Function, Tissue Development	outgrowth	Outgrowth of cytotrophoblastic cells	0.00901					CXCL14	1
Cell-To-Cell Signaling and Interaction, Energy Production, Post-Translational Modification, Small Molecule Biochemistry	oxidation	Oxidation of 5-hydroxytryptamine	0.00901					MAOA	1
Hereditary Disorder, Neurological Disease, Organismal Injury and Abnormalities, Psychological Disorders	parkinsonism with polyneuropathy	Parkinsonism with polyneuropathy	0.00901					UQCRC1	1
Hereditary Disorder, Metabolic Disease, Organismal Injury and Abnormalities	partial growth hormone insensitivity	Partial growth hormone insensitivity	0.00901					GHR	1
Protein Synthesis	production	Production of cytokine	0.00901					KLK8	1
Hereditary Disorder, Neurological Disease, Organismal Injury and Abnormalities	progressive myoclonic epilepsy type 9	Progressive myoclonic epilepsy type 9	0.00901					LMNB2	1
Connective Tissue Disorders, Developmental Disorder, Hereditary Disorder, Neurological Disease, Organismal Injury and Abnormalities, Skeletal and Muscular Disorders	pseudo-TORCH syndrome type 1	Pseudo-TORCH syndrome type 1	0.00901					OCLN	1
Developmental Disorder, Hereditary Disorder, Metabolic Disease, Organismal Injury and Abnormalities	pyruvate carboxylase deficiency	Pyruvate carboxylase deficiency	0.00901					PC	1
Endocrine System Development and Function, Lipid Metabolism, Molecular Transport, Small Molecule Biochemistry	quantity	Quantity of 2-arachidonoylglycerol	0.00901					PLCG2	1
Organismal Injury and Abnormalities	quantity	Quantity of pathological cyst	0.00901					LHB	1
Cellular Response to Therapeutics	radiosensitivity	Radiosensitivity of ovarian cancer cell lines	0.00901					DDX39B	1
Cell-To-Cell Signaling and Interaction	recovery	Recovery of synapse	0.00901					SNAP29	1
Cancer, Organismal Injury and Abnormalities, Reproductive System Disease	uterine carcinosarcoma	Relapsed uterine carcinosarcoma	0.00901					XPO1	1
Carbohydrate Metabolism, Molecular Transport, Small Molecule Biochemistry	release	Release of glucose-1-phosphate	0.00901					GALT	1
Connective Tissue Development and Function, Skeletal and Muscular System Development and Function	resorptive capacity	Resorptive capacity of osteoclasts	0.00901					SYK	1
Hereditary Disorder, Ophthalmic Disease, Organismal Injury and Abnormalities	retinitis pigmentosa type 65	Retinitis pigmentosa type 65	0.00901					CDHR1	1
Cell Cycle	senescence	Senescence of adipocytes	0.00901					EPHX1	1
Developmental Disorder, Hereditary Disorder, Metabolic Disease, Organismal Injury and Abnormalities	severe arylsulfatase A pseudodeficiency	Severe arylsulfatase A pseudodeficiency	0.00901					ARSA	1
Developmental Disorder, Hereditary Disorder, Lipid Metabolism, Metabolic Disease, Neurological Disease, Organismal Injury and Abnormalities, Psychological Disorders, Small Molecule Biochemistry	severe metachromatic leukodystrophy	Severe metachromatic leukodystrophy	0.00901					ARSA	1
Hereditary Disorder, Neurological Disease, Organismal Injury and Abnormalities, Psychological Disorders	spinocerebellar ataxia type 5	Spinocerebellar ataxia type 5	0.00901					SPTBN2	1
Cellular Assembly and Organization, Cellular Function and Maintenance	stabilization	Stabilization of lamellipodia	0.00901					COL17A1	1
Developmental Disorder, Hereditary Disorder, Neurological Disease, Organismal Injury and Abnormalities	Stankiewicz-Isidor syndrome	Stankiewicz-Isidor syndrome	0.00901					PSMD12	1
Cell Morphology, Cellular Assembly and Organization	structural integrity	Structural integrity of mitochondria	0.00901					LGALS3	1
Lipid Metabolism, Small Molecule Biochemistry	sulfonation	Sulfonation of cholesterol	0.00901					SULT2B1	1
Endocrine System Development and Function, Lipid Metabolism, Small Molecule Biochemistry	sulfonation	Sulfonation of pregnenolone	0.00901					SULT2B1	1
Hereditary Disorder, Organismal Injury and Abnormalities, Psychological Disorders	susceptibility to antisocial behavior	Susceptibility to antisocial behavior	0.00901					MAOA	1
Developmental Disorder, Hereditary Disorder, Neurological Disease, Organismal Injury and Abnormalities, Psychological Disorders	susceptibility to autism type 17	Susceptibility to autism type 17	0.00901					SHANK2	1
Hereditary Disorder, Immunological Disease, Organismal Injury and Abnormalities	susceptibility to autoimmune disease type 6	Susceptibility to autoimmune disease type 6	0.00901					SIAE	1
Hereditary Disorder, Organismal Injury and Abnormalities, Renal and Urological Disease	susceptibility to focal segmental glomerulosclerosis type 4	Susceptibility to focal segmental glomerulosclerosis type 4	0.00901					APOL1	1
Amino Acid Metabolism, Small Molecule Biochemistry	synthesis	Synthesis of L-aspartic acid	0.00901					CS	1
Lipid Metabolism, Small Molecule Biochemistry, Vitamin and Mineral Metabolism	synthesis	Synthesis of retinaldehyde	0.00901					ALDH1A3	1
Infectious Diseases, Organismal Injury and Abnormalities	uptake	Uptake of Influenza A virus	0.00901					SFTPD	1
Neurological Disease, Organismal Injury and Abnormalities	neurogenic lesion	Neurogenic lesion	0.00933					GGT1,ERBB4,ASMTL,ANPEP,CNDP1,FBP2,ALDH3A2,GHR,PSMD10,FERMT3,CALML4,OCLN,USP14,CTHRC1,PSCA,SORCS3,SEMA4B,PSMD12,EPB41L3,AGA,PRTN3,TMEM25,HOOK1,CS,EPHX1,DMXL1,ARHGAP12,PKD2,IGDCC4,PXDNL,PPP1R13L,USP8,SASH1,PCDH17,SIAE,BST1,MEGF6,ACSF2,PTGR2,COL17A1,UBA6,SAMM50,PLCG2,MASP1,CHMP2B,SGSH,AP2A1,NAPSA,PLD3,SEZ6L,NQO2,ATP8B1,SUCLG1,PCDHGB2,CPD,ACP2,SYK,CCM2,IST1,SLC34A3,STUB1,ARSA,CTSS,UQCRC1,SULT2B1,CDHR…	110
Metabolic Disease, Neurological Disease, Organismal Injury and Abnormalities, Psychological Disorders	Alzheimer disease	Alzheimer disease	0.00936					CTSS,PLD3,ORM2,NQO2,NOTCH4,PLCG2,EEF1G,EPHX1,STUB1,LGALS3,SELENBP1,LRP3,CTH,DHX9,FAM3C,MAOA	16
Neurological Disease, Organismal Injury and Abnormalities, Psychological Disorders	progressive parkinsonism	Progressive parkinsonism	0.00938					FLOT1,CHMP2B,ERBB4,NQO2,PSMC1,STUB1,RPS4X,HLA-DRA,ARSA	9
Cellular Function and Maintenance, Post-Translational Modification, Protein Degradation, Protein Synthesis	hydrolysis	Hydrolysis of protein fragment	0.00946					CTSS,ZMPSTE24,PRTN3,GGT1,IST1,CNDP1	6
Infectious Diseases, Organismal Injury and Abnormalities	infection	Infection by Rhabdoviridae	0.00964		-0.152	bias	-1.365	UQCRC1,EIF3A,STAT1,EIF3I	4
Cancer, Gastrointestinal Disease, Inflammatory Disease, Organismal Injury and Abnormalities	Barrett syndrome	Barrett syndrome	0.00979					CTHRC1,EPHX1,DEFA5	3
Cellular Movement, Hematological System Development and Function, Immune Cell Trafficking, Inflammatory Response	cell movement	Cell movement of macrophages	0.00979					SFTPD,LGALS3,NPM1	3
Cancer, Hematological Disease, Organismal Injury and Abnormalities	hematologic cancer	Hematologic cancer	0.00985					GGT1,ERBB4,ASMTL,NAPSA,ANPEP,CYCS,ATP8B1,CNDP1,SUCLG1,PCDHGB2,CPD,CYRIB,ACP2,SYK,GHR,PSMD10,NIT1,UQCRC1,CDHR1,USP14,CTHRC1,RPL11,SORCS3,DPT,HLA-DRA,NDUFS4,C1QC,RPS16,XPO1,HOOK1,SHANK2,EPHX1,C4orf19,DMXL1,ARHGAP12,CXCL14,PKD2,PKP3,HCLS1,GOT2,PC,EIF3I,GSTT1,SLC6A19,PXDNL,PPP1R13L,RPL28,UBR4,USP8,DDX39B,STAT1,SASH1,TACC2,PTPN6,PCDH17,NPM1,RPS25,MAOA,MEGF6,LMNB1,TRIM25,COL17A1,SRSF2,ACSM2B,NOTCH4,PLC…	72
Cardiovascular Disease, Organismal Injury and Abnormalities, Reproductive System Disease	preeclampsia	Preeclampsia	0.00985					CTSS,CALML4,SULT2B1,ASMTL,SRSF2,SNRPD1,NOTCH4,CPD,ALDH3A2,TACC2,LGALS3,SELENBP1,CXCL14,MAOA,PRELP	15
Cancer, Endocrine System Disorders, Organismal Injury and Abnormalities, Reproductive System Disease	ovarian adenocarcinoma	Ovarian adenocarcinoma	0.00992					FLOT1,HCLS1,MFAP5,KIF23,NAPSA,GOT2,PC,ATP8B1,AZGP1,PCDHGB2,FBP2,PXDNL,STAT1,SLC34A3,CDHR1,OCLN,CTHRC1,TRIM25,PSCA,NOTCH4,SPTBN2,SORCS3,RAB3D,EPB41L3,ANXA8/ANXA8L1,XPO1,ZMPSTE24,PRTN3,SHANK2,NCK2,CS,EPHX1,SUCLG2,PKD2	34
Infectious Diseases, Organismal Injury and Abnormalities	infection	Infection by HIV-1	0.00995	Increased	2.743	bias	0.139	UQCRC1,OCLN,SRSF2,SAMM50,CYCS,PSMD12,XPO1,ZMPSTE24,PGRMC2,DMXL1,DHX9,SUCLG2,NCKAP1,MAOA,CHST14	15

## Sheet: Ingenuity Canonical Pathways
Ingenuity Canonical Pathways	-log(p-value)	zScore	Ratio	Molecules
Eukaryotic Translation Elongation	9.02	2.11058	0.116	EEF1G,RPL11,RPL26,RPL28,RPL35A,RPL38,RPS16,RPS17,RPS21,RPS25,RPS4X
Eukaryotic Translation Initiation	8.95	2.3094	0.0984	EIF3A,EIF3I,RPL11,RPL26,RPL28,RPL35A,RPL38,RPS16,RPS17,RPS21,RPS25,RPS4X
Selenoamino acid metabolism	8.46	2.7136	0.103	CTH,RPL11,RPL26,RPL28,RPL35A,RPL38,RPS16,RPS17,RPS21,RPS25,RPS4X
SRP-dependent cotranslational protein targeting to membrane	8.16	2.7136	0.0965	RPL11,RPL26,RPL28,RPL35A,RPL38,RPS16,RPS17,RPS21,RPS25,RPS4X,SEC61B
Eukaryotic Translation Termination	7.88	2.52982	0.106	RPL11,RPL26,RPL28,RPL35A,RPL38,RPS16,RPS17,RPS21,RPS25,RPS4X
Response of EIF2AK4 (GCN2) to amino acid deficiency	7.5	2.52982	0.0971	RPL11,RPL26,RPL28,RPL35A,RPL38,RPS16,RPS17,RPS21,RPS25,RPS4X
EIF2 Signaling	7.06	1.63299	0.0602	EIF3A,EIF3I,PPP1CA,RPL11,RPL26,RPL28,RPL35A,RPL38,RPS16,RPS17,RPS21,RPS25,RPS4X
Nonsense-Mediated Decay (NMD)	6.97	2.52982	0.0855	RPL11,RPL26,RPL28,RPL35A,RPL38,RPS16,RPS17,RPS21,RPS25,RPS4X
Neutrophil degranulation	5.8	3.63803	0.0357	AGA,ANPEP,AP2A2,ARSA,BST1,CTSS,IST1,LGALS3,ORM2,OSTF1,PRTN3,PSMD12,PTPN6,RAB3D,SNAP29,TMBIM1,UBR4
Major pathway of rRNA processing in the nucleolus and cytosol	5.12	2.52982	0.0538	RPL11,RPL26,RPL28,RPL35A,RPL38,RPS16,RPS17,RPS21,RPS25,RPS4X
Granzyme B Signaling	4.97	1	0.25	CYCS,DFFA,LMNB1,LMNB2
Mechanisms of Viral Exit from Host Cells	4.49		0.122	CHMP2B,LMNB1,LMNB2,SH3GLB2,XPO1
Dopamine Degradation	4.23	2	0.167	ALDH1A3,ALDH3A2,MAOA,SULT1A1
MHC class II antigen presentation	3.83	2.64575	0.0556	AP2A1,AP2A2,CTSS,HLA-DRA,KIF23,KIFAP3,SPTBN2
RHO GTPase cycle	3.63	2.49615	0.0289	ALDH3A2,ARHGAP12,CPD,DDX39B,FLOT1,GRB7,LMNB1,MUC13,NCK2,NCKAP1,PGRMC2,SAMM50,TOR1AIP1
Phenylalanine Degradation IV (Mammalian, via Side Chain)	3.61		0.214	ALDH3A2,GOT2,MAOA
Coronavirus Pathogenesis Pathway	3.41	-2.82843	0.0412	NPM1,RPS16,RPS17,RPS21,RPS25,RPS4X,STAT1,TRIM25
Putrescine Degradation III	3.35		0.176	ALDH1A3,ALDH3A2,MAOA
Regulation of RUNX2 expression and activity	3.29	0.447214	0.0685	PSMC1,PSMD10,PSMD12,STAT1,STUB1
mTOR Signaling	3.25		0.039	EIF3A,EIF3I,PLD3,RPS16,RPS17,RPS21,RPS25,RPS4X
Tryptophan Degradation X (Mammalian, via Tryptamine)	3.2		0.158	ALDH1A3,ALDH3A2,MAOA
Signaling by the B Cell Receptor (BCR)	3.04	1.13389	0.0412	IGKV3D-20,PLCG2,PSMC1,PSMD10,PSMD12,PTPN6,SYK
LPS/IL-1 Mediated Inhibition of RXR Function	3.01		0.0359	ACSF2,ALDH1A3,ALDH3A2,GSTT1,MAOA,SULT1A1,SULT2B1,XPO1
Signaling by ERBB2	2.97	2	0.08	ERBB4,GRB7,STUB1,USP8
Xenobiotic Metabolism PXR Signaling Pathway	2.93	2.64575	0.0393	ALDH1A3,ALDH3A2,GSTT1,MAOA,PPP1CA,SULT1A1,SULT2B1
Apoptotic execution phase	2.91	2	0.0769	DFFA,LMNB1,OCLN,STK26
Growth hormone receptor signaling	2.9		0.125	GHR,PTPN6,STAT1
Sulfur amino acid metabolism	2.9		0.125	CTH,GOT2,TSTD1
Regulation of eIF4 and p70S6K Signaling	2.9		0.0389	EIF3A,EIF3I,RPS16,RPS17,RPS21,RPS25,RPS4X
FAT10 Signaling Pathway	2.82		0.0727	PSMC1,PSMD10,PSMD12,UBA6
Production of Nitric Oxide and Reactive Oxygen Species in Macrophages	2.77	1.63299	0.0368	APOL1,APOM,ORM2,PLCG2,PPP1CA,PTPN6,STAT1
Serotonin Degradation	2.76	2	0.0702	ALDH1A3,ALDH3A2,MAOA,SULT1A1
C-type lectin receptors (CLRs)	2.69	0.447214	0.0414	MUC13,PLCG2,PSMC1,PSMD10,PSMD12,SYK
Noradrenaline and Adrenaline Degradation	2.61		0.1	ALDH1A3,ALDH3A2,MAOA
Fc epsilon receptor (FCERI) signaling	2.57	1.13389	0.034	IGKV3D-20,IGLV2-18,PLCG2,PSMC1,PSMD10,PSMD12,SYK
Oxidative Phosphorylation	2.54	2.23607	0.0467	COX6B1,CYCS,NDUFS4,UQCRC1,UQCRC2
Phase II - Conjugation of compounds	2.5	2	0.0597	ACSM2B,GGT1,SULT1A1,SULT2B1
Mitochondrial Dysfunction	2.48	-1	0.027	COX6B1,CYCS,GSTT1,MAOA,NDUFS4,SAMM50,UQCRC1,UQCRC2,VDAC2
GPVI-mediated activation cascade	2.42		0.0857	PLCG2,PTPN6,SYK
Growth Hormone Signaling	2.39	1	0.0556	GHR,PLCG2,PTPN6,STAT1
γ-glutamyl Cycle	2.3		0.167	ANPEP,GGT1
Mitotic Metaphase and Anaphase	2.26	1.13389	0.0298	CHMP2B,IST1,LMNB1,PSMC1,PSMD10,PSMD12,XPO1
Xenobiotic Metabolism AHR Signaling Pathway	2.25	2	0.0506	ALDH1A3,ALDH3A2,GSTT1,NQO2
TCR signaling	2.24	0.447214	0.0397	HLA-DRA,PLCG2,PSMC1,PSMD10,PSMD12
Histamine Degradation	2.23		0.154	ALDH1A3,ALDH3A2
Electron transport, ATP synthesis, and heat production by uncoupling proteins	2.21	2.23607	0.0391	COX6B1,CYCS,NDUFS4,UQCRC1,UQCRC2
BAG2 Signaling Pathway	2.19		0.0488	PSMC1,PSMD10,PSMD12,STUB1
Signaling by NOTCH4	2.19	0	0.0488	NOTCH4,PSMC1,PSMD10,PSMD12
Signaling by SCF-KIT	2.17		0.0698	GRB7,PTPN6,STAT1
Dermatan Sulfate Biosynthesis (Late Stages)	2.14		0.0682	CHST14,SULT1A1,SULT2B1
Neutrophil Extracellular Trap Signaling Pathway	2.08	2.33333	0.0234	C1QC,COL17A1,DEFA5,NDUFS4,PLCG2,PRTN3,SYK,UQCRC2,VDAC2
Interleukin-2 family signaling	2.08		0.0652	PTPN6,STAT1,SYK
L-cysteine Degradation II	2.05		1	CTH
Fatty Acid α-oxidation	2.05		0.125	ALDH1A3,ALDH3A2
Signal regulatory protein family interactions	2.05		0.125	PTPN6,SFTPD
MAPK6/MAPK4 signaling	2.02		0.0435	PSMC1,PSMD10,PSMD12,XPO1
TCF dependent signaling in response to WNT	2.02	0.816497	0.0302	PSMC1,PSMD10,PSMD12,RYK,USP8,XPO1
Deubiquitination	2	1.13389	0.0266	PSMC1,PSMD10,PSMD12,TRIM25,USP14,USP8,VDAC2
Interferon gamma signaling	1.98	2	0.0426	HLA-DRA,PTPN6,STAT1,TRIM25
Protein Ubiquitination Pathway	1.96		0.0261	HSPA4L,PSMC1,PSMD10,PSMD12,STUB1,USP14,USP8
Clathrin-mediated Endocytosis Signaling	1.95		0.029	AP2A1,AP2A2,APOL1,APOM,ORM2,SH3GLB2
Regulation of Apoptosis	1.92		0.0566	PSMC1,PSMD10,PSMD12
Signaling by TGF-beta Receptor Complex	1.92		0.0566	PPP1CA,STUB1,XPO1
Transcriptional regulation by RUNX1	1.91	0.447214	0.0329	LGALS3,OCLN,PSMC1,PSMD10,PSMD12
Xenobiotic Metabolism Signaling	1.89		0.0254	ALDH1A3,ALDH3A2,GSTT1,MAOA,NQO2,SULT1A1,SULT2B1
The citric acid (TCA) cycle and respiratory electron transport	1.87		0.0545	CS,SUCLG1,SUCLG2
Ethanol Degradation IV	1.86		0.1	ALDH1A3,ALDH3A2
Fcgamma receptor (FCGR) dependent phagocytosis	1.85	2.23607	0.0318	IGKV3D-20,IGLV2-18,NCKAP1,PLCG2,SYK
Microautophagy Signaling Pathway	1.85	0	0.0318	CHMP5,COL17A1,PSMC1,PSMD10,PSMD12
Dermatan Sulfate Biosynthesis	1.83		0.0526	CHST14,SULT1A1,SULT2B1
Role of JAK2 in Hormone-like Cytokine Signaling	1.81		0.0517	GHR,PTPN6,STAT1
Signaling by PDGF	1.81		0.0517	GRB7,NCK2,STAT1
Metabolism of polyamines	1.79		0.0508	PSMC1,PSMD10,PSMD12
Insertion of tail-anchored proteins into the endoplasmic reticulum membrane	1.78		0.0909	ALDH3A2,SEC61B
TCA Cycle II (Eukaryotic)	1.78		0.0909	CS,SUCLG1
NIK-->noncanonical NF-kB signaling	1.77		0.05	PSMC1,PSMD10,PSMD12
Alanine Biosynthesis II	1.75		0.5	GPT
Alanine Degradation III	1.75		0.5	GPT
Alanine metabolism	1.75		0.5	GPT
Cysteine Biosynthesis/Homocysteine Degradation	1.75		0.5	CTH
Glycine Degradation (Creatine Biosynthesis)	1.75		0.5	GATM
Surfactant metabolism	1.74		0.087	NAPSA,SFTPD
Binding and Uptake of Ligands by Scavenger Receptors	1.73	2	0.0357	APOL1,IGKV3D-20,IGLV2-18,MASP1
Cytoprotection by HMOX1	1.73		0.0484	BLVRA,COX6B1,CYCS
Induction of Apoptosis by HIV1	1.72		0.0476	CYCS,DFFA,SLC25A3
Tumoricidal Function of Hepatic Natural Killer Cells	1.71		0.0833	CYCS,DFFA
Signaling by ROBO receptors	1.68	0	0.0345	NCK2,PSMC1,PSMD10,PSMD12
Hedgehog ligand biogenesis	1.68		0.0462	PSMC1,PSMD10,PSMD12
Xenobiotic Metabolism CAR Signaling Pathway	1.68	2.23607	0.0287	ALDH1A3,ALDH3A2,GSTT1,SULT1A1,SULT2B1
Glutathione-mediated Detoxification	1.64		0.0769	ANPEP,GSTT1
Role of JAK1, JAK2 and TYK2 in Interferon Signaling	1.64		0.0769	PTPN6,STAT1
TNFR2 non-canonical NF-kB pathway	1.63		0.0441	PSMC1,PSMD10,PSMD12
IL-15 Production	1.63	2	0.0333	ERBB4,RYK,STAT1,SYK
Pyroptosis	1.61		0.0741	CHMP2B,CYCS
L1CAM interactions	1.6	1	0.0325	AP2A1,AP2A2,SPTB,SPTBN2
Granzyme A Signaling	1.58		0.0423	LMNB1,LMNB2,NDUFS4
Ethanol Degradation II	1.58		0.0714	ALDH1A3,ALDH3A2
4-aminobutyrate Degradation I	1.57		0.333	SUCLG2
Aspartate Biosynthesis	1.57		0.333	GOT2
Galactose catabolism	1.57		0.333	GALT
Glutamate Degradation II	1.57		0.333	GOT2
Thiosulfate Disproportionation III (Rhodanese)	1.57		0.333	MOCS3
Interleukin-1 family signaling	1.54	0	0.0312	PSMC1,PSMD10,PSMD12,PTPN6
Oxidative Ethanol Degradation III	1.53		0.0667	ALDH1A3,ALDH3A2
Signaling by CSF3 (G-CSF)	1.53		0.0667	STAT1,SYK
Cellular response to hypoxia	1.52		0.04	PSMC1,PSMD10,PSMD12
RAF/MAP kinase cascade	1.5	0	0.0229	ERBB4,PSMC1,PSMD10,PSMD12,SPTB,SPTBN2
Response to elevated platelet cytosolic Ca2+	1.5	0	0.0303	CYRIB,FAM3C,FERMT3,ORM2
Endosomal Sorting Complex Required For Transport (ESCRT)	1.5		0.0645	CHMP2B,CHMP5
Glutamate binding, activation of AMPA receptors and synaptic plasticity	1.5		0.0645	AP2A1,AP2A2
Signaling by CSF1 (M-CSF) in myeloid cells	1.5		0.0645	PLCG2,STAT1
Toll-like Receptor Cascades	1.5		0.0645	PLCG2,SFTPD

## Sheet: 196 protein for AUC
	experiment			validation
NAME	AUC	T-TESTS	LGFC	AUC	T-TESTS	LG2FC
A0A075B6J9	0.76989	3.44e-06	2.6736	0.86364	0.00054	2.3068
A0A0C4DH25	0.71505	0.0012535	-0.834	0.63636	0.29951	1.5619
A0AVT1	0.85806	1e-07	0.97544	0.95455	2.3e-05	1.4027
A1KZ92	0.75161	4.82e-05	-99	0.7	0.034996	-99
A6NF36	0.76882	0.000189	-1.3083	0.68182	0.15507	-0.83306
O00204	0.83548	3.59e-07	1.4588	0.91818	0.000116	1.8555
O00232	0.85914	6.27e-09	2.0046	0.70909	0.016135	1.8703
O00273	0.88172	1.52e-08	0.73522	0.82727	0.0021632	0.717
O00339	0.72581	4.19e-06	1.6253	0.86364	5.29e-05	2.2509
O00757	0.70645	0.0031867	-99	0.55455	0.99964	0.000697
O14791	0.83333	2.61e-08	-99	0.79091	0.0013215	-99
O14917	0.80108	3.03e-05	-99	0.69091	0.14143	1.8715
O14980	0.83333	2.08e-07	0.72219	0.86364	0.0010698	0.90826
O15020	0.78925	3.12e-06	1.1512	0.86364	2.96e-05	1.8931
O15173	0.74301	0.0015188	0.77185	0.70909	0.012617	1.1567
O43181	0.75806	0.000575	0.76716	0.70909	0.047122	0.9793
O43520	0.73226	8.97e-05	3.1588	0.82727	0.012493	1.3649
O43639	0.76774	9.45e-05	0.6218	0.90909	0.000964	1.2503
O43653	0.81398	2.12e-06	-99	0.82727	0.0065974	-99
O60259	0.83333	4.36e-05	-0.89118	0.88182	0.000532	-1.7926
O75074	0.74946	0.00024	1.8693	0.9	4.56e-05	2.4546
O75095	0.89785	1.19e-09	1.3572	0.75455	0.018262	1.7925
O75390	0.77204	7e-06	1.3518	1	3.51e-08	3.4554
O75832	0.85161	1.39e-08	-0.89116	0.61818	0.048373	-0.8584
O75844	0.75269	3.62e-05	1.3147	0.81818	0.0040862	1.8534
O75955	0.76989	0.000586	1.0955	0.64545	0.16664	0.95383
O75976	0.83548	3.85e-07	0.66012	0.97273	5.54e-06	1.0194
O94885	0.83548	3.55e-08	1.0855	0.95455	1.26e-07	1.8218
O94973	0.87527	1.31e-08	1.0505	0.8	0.0031015	0.94869
O95359	0.93118	2.93e-14	-2.1621	0.86364	0.011463	-1.93
O95396	0.82151	1.32e-07	2.8565	0.73636	0.0060687	2.5135
O95445	0.80108	4.27e-08	4.1163	0.90909	0.000273	3.0922
O95671	0.72366	5.86e-05	1.1561	0.83636	0.005857	1.4598
O95715	0.79032	7.98e-06	-99	0.81818	0.0041806	4.4692
O95716	0.80753	3.15e-06	1.8745	0.84545	0.0042544	2.4269
O95721	0.89892	2.11e-09	0.99628	0.81818	0.000497	1.1112
O95757	0.73441	0.000804	0.80773	0.81818	0.0092774	0.80246
O95782	0.87742	2.74e-09	2.1375	0.85455	0.000323	1.8404
O95841	0.78065	5.83e-05	1.386	0.9	0.0024796	1.0045
O96009	0.71505	0.0025503	-0.33556	0.70909	0.28885	-0.23498
P00505	0.7172	0.000375	1.1747	0.93636	6.47e-06	1.8414
P01229	0.75269	0.000178	3.0348	0.9	0.0016508	1.934
P01903	0.68817	0.0019705	0.49245	0.60909	0.78006	0.079039
P02747	0.7172	1.4e-05	-1.2194	0.74545	0.0079353	-1.6418
P06748	0.81505	2.88e-08	1.1582	0.90909	0.000401	1.2
P07099	0.73118	0.000161	0.75125	0.82727	0.000176	1.3101
P07902	0.77742	1.98e-05	0.75762	0.87273	0.0024231	1.1135
P08708	0.76237	0.000416	1.0006	0.8	0.058852	1.206
P10912	0.82473	1.74e-06	1.115	0.64545	0.29087	0.50872
P11117	0.71935	0.0036773	-0.86774	0.59091	0.33068	-0.5717
P11277	0.80215	4.48e-05	-1.7579	0.71818	0.022765	-99
P11498	0.93226	6.19e-11	0.9059	0.68182	0.12272	0.44044
P14317	0.83011	1.17e-08	-2.0559	0.67273	0.0073227	-2.9899
P14854	0.7129	0.0025133	1.4546	0.90909	8.18e-05	1.9129
P15144	0.7	0.0025979	-0.47239	0.78182	0.042204	-0.67305
P15289	0.69892	0.0031761	-0.92678	0.60909	0.28544	-1.4326
P16083	0.74301	0.000786	-99	0.67273	0.45709	-99
P16885	0.77957	1.03e-05	1.249	0.90909	0.000629	1.7512
P17612;P22694	0.89032	1.14e-12	-1.5716	0.56364	0.12255	-0.96649
P17931	0.73011	0.0030618	-2.0774	0.73636	0.12384	-99
P18077	0.82796	1.5e-06	-12.121	0.60909	0.1476	-99
P19012	0.75699	0.000566	-99	0.72727	0.19254	-1.7764
P19440	0.71398	0.0024175	-0.31268	0.84545	0.004166	-0.46527
P19652	0.73763	0.000524	2.0472	0.84545	0.025035	-2.9199
P20700	0.72043	0.000656	0.85956	0.71818	0.077839	0.84831
P20933	0.76452	5.06e-05	1.1494	0.51818	0.74684	0.231
P21397	0.82043	9.66e-07	-99	0.85455	0.0011251	5.2318
P22532	0.72903	0.000921	-99	0.64545	0.13336	-99
P22695	0.81505	5.2e-05	1.835	0.91818	0.000169	2.8113
P24158	0.78602	0.000422	1.025	0.56364	0.26459	0.66309
P24298	0.76667	5.25e-06	1.9582	0.91818	0.000497	2.049
P25311	0.7	0.0031815	-0.38847	0.72727	0.057296	0.48221
P25774	0.6914	0.0019445	-99	0.50909	0.6968	2.7015
P26639	0.86882	9.65e-09	3.3709	0.85455	0.000641	5.3396
P26641	0.72366	0.0019584	-3.1595	0.51818	0.41957	-99
P29350	0.85269	3.62e-06	1.0308	0.83636	0.024313	0.89088
P30711	0.66559	3.25e-05	2.052	0.82727	0.000556	2.693
P31930	0.68817	0.0020579	0.85892	0.80909	0.0071524	1.2455
P32929	0.8086	1.82e-06	0.98811	0.88182	0.0047945	1.2529
P34925	0.71505	0.0017265	-99	0.60909	0.75883	1.3255
P35247	0.6957	0.000205	1.0459	0.78182	0.0021953	1.0797
P40818	0.72796	0.0013111	0.68971	0.77273	0.046768	0.77358
P42224	0.75699	3.77e-05	0.96148	0.84545	0.0015714	1.1605
P43405	0.76237	1.16e-07	1.4187	0.76364	0.010773	1.394
P45880	0.79462	9.15e-05	1.3962	0.67273	0.97694	-0.03455
P46779	0.74946	1.37e-06	1.9064	0.95455	2.2e-06	2.9687
P47895	0.88925	1e-10	1.2237	0.73636	0.021949	0.93541
P48740	0.83656	7.1e-08	1.3528	0.60909	0.25112	0.59516
P50225	0.81935	2.48e-07	1.2909	0.71818	0.021853	1.1871
P50440	0.72258	0.0027337	-99	0.5	0.59549	-1.8783
P51648	0.8828	4.86e-09	-99	0.84545	0.008072	3.028
P51688	0.70753	0.0040021	-99	0.65455	0.31168	2.1203
P51888	0.72366	1.59e-05	-2.5692	0.85455	0.0048461	-10.001
P53004	0.79032	1.96e-06	0.9487	0.99091	5.72e-09	1.5711
P53597	0.84194	6.29e-07	2.4224	0.89091	1.45e-05	3.2668
P53602	0.84409	1.4e-06	-4.7785	0.83636	0.0047166	-99
P53990	0.73118	0.0016505	-0.4382	0.57273	0.51021	-0.16756
P54578	0.76129	3.35e-06	1.2939	0.71818	0.015599	1.2977
P57735	0.78602	0.0027188	0.50767	0.68182	0.31945	0.31705
P60468	0.73118	0.00037	-99	0.73636	0.045913	5.1213
P61254	0.59032	0.0011442	1.4185	0.66364	0.0047377	2.4172
P62136	0.69247	0.0020078	0.75134	0.93636	2.19e-05	1.4886
P62191	0.74194	0.001397	-1.4104	0.84545	0.012837	1.901
P62249	0.87419	2.23e-08	1.9185	0.6	0.064471	1.1462
P62314	0.86129	5.36e-08	0.96671	0.77273	0.012658	0.77779
P62701	0.78925	4.63e-06	1.0829	0.9	2.64e-05	2.0208
P62851	0.73871	0.000105	1.4483	0.84545	0.002428	1.452
P62913	0.82688	1.08e-07	0.9715	0.95455	3.57e-06	1.6758
P63173	0.81613	7.39e-08	1.7623	0.88182	4.9e-05	2.1391
P63220	0.88387	2.54e-09	1.9882	0.9	8.46e-05	2.1454
P80294	0.83226	5.42e-08	-99	0.90909	0.000363	2.8678
P82909	0.81505	1.95e-07	3.1414	0.80909	6.85e-05	3.9395
P99999	0.65699	0.0022037	1.5566	0.84545	0.000836	2.4882
Q00325	0.79355	1.38e-06	3.9977	0.90909	0.000327	2.4105
Q01130	0.79247	2.16e-05	1.0834	0.84545	0.0018261	1.2103
Q01523	0.70108	0.000511	0.81949	0.84545	0.02059	0.80751
Q02241	0.79892	8.32e-07	1.8713	0.7	0.066117	1.1753
Q03252	0.81828	2.73e-05	1.0635	0.9	0.0048115	1.3915
Q07507	0.73548	0.0028623	-1.923	0.60909	0.29214	-99
Q08211	0.78817	2.69e-06	1.1413	0.97273	1.92e-05	1.4144
Q10588	0.8172	9.92e-07	1.6773	0.66364	0.046014	0.76686
Q13228	0.75699	0.000638	-99	0.56364	0.19978	-99
Q13347	0.7957	2.08e-07	1.0422	0.82727	0.000246	1.417
Q13361	0.7	0.000584	0.90238	0.7	0.1516	0.81689
Q13444	0.77634	4.67e-05	-1.1267	0.60909	0.037655	-1.0395
Q13563	0.84086	4.47e-08	2.1438	0.83636	3.1e-05	2.6651
Q13838	0.84194	1.26e-07	0.83542	0.79091	0.00336	0.78456
Q14152	0.80968	8.4e-07	-1.0745	0.64545	0.081296	-0.85462
Q14258	0.77204	2.73e-06	1.1193	0.86364	0.0027929	1.5319
Q14451	0.71613	0.000101	1.4587	0.90909	4.12e-05	2.0461
Q14525	0.73226	5.2e-05	-0.96832	0.73636	0.016517	-1.0625
Q15303	0.9043	8.78e-10	1.3705	0.8	0.000913	1.0404
Q15631	0.78495	3.24e-08	1.7317	0.9	7.8e-05	1.9111
Q16625	0.77957	2.01e-05	1.2421	0.99091	2.79e-07	2.3377
Q5JTV8	0.71505	0.000871	1.3754	0.86364	0.0012902	1.3147
Q5T4S7	0.93333	6.42e-15	-0.92458	0.75455	0.074851	-0.58674
Q5VT79	0.84301	2.45e-07	1.5144	0.98182	3.19e-07	2.8953
Q68CK6	0.79247	7.67e-06	1.6895	0.75455	0.050823	1.2506
Q695T7	0.73226	9.69e-06	3.8181	0.72727	0.017021	1.7348
Q6EMK4	0.72151	0.0035382	-0.14437	0.66364	0.5754	-0.064985
Q6ZWJ1	0.85376	4.42e-06	1.3261	0.87273	0.006662	1.3356
Q7L5L3	0.83548	8e-07	0.8733	0.74545	0.080521	0.57855
Q7Z4H3	0.71505	5.99e-07	-1.6997	0.88182	2.79e-05	-2.3529
Q86UX7	0.84731	6.29e-09	-1.7366	0.86364	0.000254	-2.3202
Q86X76	0.86882	7.29e-10	1.8994	0.91818	2.54e-06	2.9494
Q86Y78	0.88495	5.02e-11	1.9027	0.77273	0.012415	1.3285
Q86YD3	0.7828	2.32e-05	2.1815	0.90909	6.25e-05	1.898
Q8IV08	0.76667	0.00041	-2.2157	0.68182	0.10136	-99
Q8IWW6	0.73118	0.0021221	-0.43114	0.6	0.22595	-0.52194
Q8IY42	0.80323	7.2e-07	0.89306	0.94545	2.1e-05	1.8719
Q8N130	0.69032	0.000217	-0.57528	0.69091	0.17857	-0.58032
Q8N8N7	0.73978	0.00054	0.77989	0.50909	0.79415	-0.064069
Q8NCH0	0.87419	5.07e-09	-0.76467	0.69091	0.076064	-0.48907
Q8NFU3	0.7043	0.0039303	-99	0.6	0.23508	5.277
Q8NFY4	0.77742	4.99e-07	1.3909	0.90909	3.93e-05	1.6387
Q8TDY8	0.6957	0.0016105	0.52594	0.59091	0.50703	-0.21333
Q8WUF5	0.73333	0.000449	0.64093	0.76364	0.018977	0.7878
Q92520	0.69355	0.0028597	-0.37763	0.66364	0.36137	0.21211
Q92630	0.83011	6.79e-07	0.82036	1	5.89e-09	1.2683
Q92841	0.76882	1.48e-05	0.77208	0.8	0.017757	0.87404
Q92845	0.75484	9.63e-05	0.96247	0.93636	5.35e-05	1.2083
Q92882	0.72581	7.52e-05	1.9241	0.85455	0.000463	2.7998
Q969X1	0.8172	1.91e-06	1.2454	0.89091	7.36e-05	2.0492
Q96CG8	0.70323	0.0019536	-99	0.67273	0.14753	-99
Q96CM8	0.93226	3.33e-11	1.8336	0.57273	0.83793	0.11292
Q96CX2	0.71505	0.0013598	-0.92165	0.75455	0.0069373	-1.2062
Q96GE6	0.83763	5.45e-07	0.83555	0.74545	0.027362	0.7641
Q96I99	0.7871	1.1e-07	2.032	0.61818	0.018681	1.8723
Q96JP9	0.83548	1.72e-07	0.77996	0.7	0.080792	0.49473
Q96KN2	0.8871	6.99e-09	1.3043	0.71818	0.082065	0.79477
Q96NU0;Q9BZ76	0.79892	8.76e-07	-1.1358	0.81818	0.000849	-1.6652
Q99466	0.80645	6.74e-07	1.6015	0.86364	0.000398	2.2644
Q9BSQ5	0.90215	1.74e-10	1.0112	0.79091	0.0062237	0.84126
Q9BYH1	0.7172	0.0030623	1.0972	0.64545	0.46264	-0.78591
Q9H3R2	0.82366	3.94e-07	-2.2011	0.67273	0.022319	-2.2586
Q9H479	0.79677	4.79e-08	2.8252	0.79091	0.0031413	2.253
Q9HAT2	0.73118	0.0012013	-99	0.6	0.73747	-99
Q9NPR2	0.83763	6.77e-08	1.1359	0.92727	1.09e-06	1.194
Q9NR46	0.8172	9.35e-08	1.2603	0.84545	0.0012825	1.4672
Q9NUQ9	0.81828	5.4e-09	-2.1123	0.94545	9.45e-05	-2.817
Q9NZD2	0.73333	0.000299	0.75339	0.96364	7.85e-07	1.5337
Q9NZZ3	0.71398	0.0028798	-0.49276	0.69091	0.23446	-0.40766
Q9P289	0.72796	0.001	1.1698	0.57273	0.56959	0.37119
Q9UJC3	0.82366	1.95e-07	1.439	0.77273	0.025554	1.3335
Q9UMD9	0.8172	1.16e-06	-99	0.9	0.000992	1.6878
Q9UNE7	0.82903	2.02e-07	1.1574	0.88182	8.21e-05	1.4125
Q9UPU3	0.72688	2.39e-05	1.9916	0.91818	3.03e-05	5.4377
Q9UPX8	0.8914	2.57e-09	1.8973	0.88182	0.000276	1.7615
Q9UQN3	0.7129	0.0037151	-0.40467	0.66364	0.1776	-0.75889
Q9Y2A7	0.81828	1.33e-06	2.9769	0.77273	0.016428	2.5617
Q9Y2J2	0.83226	8.8e-08	1.3104	0.82727	0.0010931	1.6746
Q9Y446	0.74086	0.000187	1.3229	0.7	0.068605	1.4276
Q9Y485	0.87204	2.59e-09	0.91582	0.83636	0.0044446	1.0525
Q9Y512	0.76022	0.000171	0.87914	0.93636	0.000126	0.88629
Q9Y5E6	0.79032	1.79e-05	0.95809	0.8	0.017085	0.82692
Q9Y5G2	0.76237	0.000345	1.1986	0.67273	0.2674	0.58068

## Sheet: ELISA FOR AUC
NAME	AUC	T-TESTS	LOG2FC
CXCL14	0.50863	0.25263	-0.58162
Matrilin-2	0.5214	0.31169	-2.4249
MUC13	0.62688	0.14293	-0.64723
Semaphorin 6D	0.76089	6.93e-05	0.99617
