# Supplementary material for: Comparative urine proteomic study involving papillary thyroid carcinoma and benign thyroid nodules
Source: Front Oncol. 2025 Apr 8;15:1551247. doi: 10.3389/fonc.2025.1551247 (PMC12011787; doi:10.3389/fonc.2025.1551247)
Supplement: Supplementary file 3 [file Table2.xlsx]

## Sheet: Samples for MS
Subgroup	Sample number	Gender	Age(year)	Pathology
BTN-training	A1	female	59	Benign follicular nodules
BTN-training	A2	female	18	Benign follicular nodules
BTN-training	A3	female	37	Benign adenomatous nodule
BTN-training	A4	male	64	Benign follicular nodules
BTN-training	A5	female	69	Lymphocytic thyroiditis
BTN-training	A6	female	50	Benign follicular nodules
BTN-training	A7	female	67	Benign follicular nodules
BTN-training	A8	female	39	Benign follicular nodules
BTN-training	A9	female	65	Benign follicular nodules
BTN-training	A10	female	40	Follicular epithelial lesions
BTN-training	A11	female	59	Benign follicular nodules
BTN-training	A12	female	22	Benign follicular nodules
BTN-training	A13	female	65	Benign follicular nodules
BTN-training	A14	female	38	Benign follicular nodules
BTN-training	A15	female	61	No tumor cells found
BTN-training	A16	male	60	No tumor cells found
BTN-training	A17	male	40	Benign adenomatous nodule
BTN-training	A18	female	49	Follicular epithelial lesions
BTN-training	A19	female	66	Benign follicular nodules
BTN-training	A20	male	38	Follicular epithelial lesions
BTN-training	A21	male	35	No tumor cells found
BTN-training	A23	female	62	Benign follicular nodules
BTN-training	A24	female	49	Benign follicular nodules
BTN-training	A25	female	51	Benign follicular nodules
BTN-training	A26	female	51	Benign follicular nodules
BTN-training	A27	male	37	Benign adenomatous nodule
BTN-training	A28	female	59	Benign follicular nodules
BTN-training	A29	female	34	Benign glial nodules
BTN-training	A30	male	62	Benign follicular nodules
BTN-training	A31	female	32	Benign follicular nodules
BTN-training	A32	female	38	Follicular epithelial lesions
PTC-training	B1	female	28	Papillary thyroid carcinoma
PTC-training	B2	male	49	Papillary thyroid carcinoma
PTC-training	B3	female	51	Papillary thyroid carcinoma
PTC-training	B4	male	40	Papillary thyroid carcinoma
PTC-training	B5	female	64	Papillary thyroid carcinoma
PTC-training	B6	female	34	Papillary thyroid carcinoma
PTC-training	B7	male	53	Papillary thyroid carcinoma
PTC-training	B8	female	26	Papillary thyroid carcinoma
PTC-training	B9	male	34	Papillary thyroid carcinoma
PTC-training	B10	female	42	Papillary thyroid carcinoma
PTC-training	B11	male	42	Papillary thyroid carcinoma
PTC-training	B12	female	32	Papillary thyroid carcinoma
PTC-training	B13	female	40	Papillary thyroid carcinoma
PTC-training	B14	female	54	Papillary thyroid carcinoma
PTC-training	B15	female	58	Papillary thyroid carcinoma
PTC-training	B16	female	58	Papillary thyroid carcinoma
PTC-training	B17	male	39	Papillary thyroid carcinoma
PTC-training	B18	female	40	Papillary thyroid carcinoma
PTC-training	B19	female	68	Papillary thyroid carcinoma
PTC-training	B20	male	30	Papillary thyroid carcinoma
PTC-training	B21	male	38	Papillary thyroid carcinoma
PTC-training	B22	female	35	Papillary thyroid carcinoma
PTC-training	B23	male	36	Papillary thyroid carcinoma
PTC-training	B24	female	44	Papillary thyroid carcinoma
PTC-training	B25	female	37	Papillary thyroid carcinoma
PTC-training	B26	female	35	Papillary thyroid carcinoma
PTC-training	B27	male	35	Papillary thyroid carcinoma
PTC-training	B28	female	59	Papillary thyroid carcinoma
PTC-training	B29	female	25	Papillary thyroid carcinoma
PTC-training	B30	male	28	Papillary thyroid carcinoma
BTN-validating	C1	female	43	Benign follicular nodules
BTN-validating	C2	female	55	No tumor cells found
BTN-validating	C3	male	60	Benign follicular nodules
BTN-validating	C4	male	58	No tumor cells found
BTN-validating	C5	female	64	Benign adenomatous nodule
BTN-validating	C6	male	61	Benign follicular nodules
BTN-validating	C7	female	33	Benign follicular nodules
BTN-validating	C8	female	66	Benign follicular nodules
BTN-validating	C9	female	54	Benign follicular nodules
BTN-validating	C10	female	43	Benign follicular nodules
PTC-validating	D1	female	45	Papillary thyroid carcinoma
PTC-validating	D2	female	23	Papillary thyroid carcinoma
PTC-validating	D3	male	32	Papillary thyroid carcinoma
PTC-validating	D4	male	22	Papillary thyroid carcinoma
PTC-validating	D5	male	37	Papillary thyroid carcinoma
PTC-validating	D6	female	24	Papillary thyroid carcinoma
PTC-validating	D7	male	32	Papillary thyroid carcinoma
PTC-validating	D8	female	37	Papillary thyroid carcinoma
PTC-validating	D9	female	31	Papillary thyroid carcinoma
PTC-validating	D10	female	27	Papillary thyroid carcinoma
PTC-validating	D11	male	72	Papillary thyroid carcinoma

## Sheet: Samples for ELISA
Sample number	Gender	Age	临床诊断	Pathology
1	female	43	非毒性多个甲状腺结节	Follicular epithelial lesions
2	female	59	非毒性多个甲状腺结节	Benign follicular nodules
3	female	18	非毒性多个甲状腺结节	Benign follicular nodules
4	female	37	非毒性多个甲状腺结节	Benign adenomatous nodule
5	male	64	甲状腺良性肿瘤	Benign follicular nodules
6	female	69	非毒性多个甲状腺结节	Lymphocytic thyroiditis
7	female	50	非毒性多个甲状腺结节	Benign follicular nodules
8	male	60	非毒性多个甲状腺结节	Benign follicular nodules
9	female	67	非毒性多个甲状腺结节	Benign follicular nodules
10	female	39	非毒性多个甲状腺结节	Benign follicular nodules
11	female	65	非毒性多个甲状腺结节	Benign follicular nodules
12	female	40	非毒性多个甲状腺结节	Benign follicular nodules
13	female	59	非毒性多个甲状腺结节	Benign follicular nodules
14	female	22	甲状腺良性肿瘤	Benign follicular nodules
15	female	65	非毒性多个甲状腺结节	Benign follicular nodules
16	female	38	非毒性多个甲状腺结节	Benign follicular nodules
17	female	64	非毒性多个甲状腺结节	Benign adenomatous nodule
18	male	61	甲状腺肿物	Benign follicular nodules
19	female	61	甲状腺良性肿瘤	No tumor cells found
20	male	60	非毒性多个甲状腺结节	No tumor cells found
21	male	40	甲状腺肿物，良性结节	Benign adenomatous nodule
22	female	33	非毒性多个甲状腺结节	Benign follicular nodules
23	female	49	非毒性多个甲状腺结节	Benign follicular nodules
24	female	66	非毒性多个甲状腺结节	Benign follicular nodules
25	female	54	非毒性多个甲状腺结节	Benign follicular nodules
26	female	66	非毒性单个甲状腺结节	Benign follicular nodules
27	male	38	非毒性单个甲状腺结节	Benign follicular nodules
28	male	35	甲状腺良性肿瘤	No tumor cells found
29	female	34	非毒性甲状腺结节	Lymphocytic thyroiditis
30	female	40	非毒性多个甲状腺结节	Benign follicular nodules
31	female	70	非毒性多个甲状腺结节	Benign follicular nodules
32	female	49	非毒性多个甲状腺结节	Lymphocytic thyroiditis
33	female	68	非毒性多个甲状腺结节	Benign follicular nodules
34	female	16	非毒性甲状腺结节	Benign follicular nodules
35	female	38	甲状腺良性肿瘤	Benign follicular nodules
36	female	66	非毒性多个甲状腺结节	No tumor cells found
37	female	50	甲状腺恶性肿瘤	Papillary thyroid carcinoma
38	female	32	甲状腺恶性肿瘤	Papillary thyroid carcinoma
39	female	33	甲状腺恶性肿瘤	Papillary thyroid carcinoma
40	female	50	甲状腺恶性肿瘤	Papillary thyroid carcinoma
41	female	61	甲状腺恶性肿瘤	Papillary thyroid carcinoma
42	female	41	甲状腺恶性肿瘤	Papillary thyroid carcinoma
43	female	40	甲状腺恶性肿瘤	Papillary thyroid carcinoma
44	male	44	非毒性多个甲状腺结节	Papillary thyroid carcinoma
45	female	28	甲状腺肿物	Papillary thyroid carcinoma
46	female	32	甲状腺恶性肿瘤	Papillary thyroid carcinoma
47	female	45	甲状腺恶性肿瘤	Papillary thyroid carcinoma
48	female	28	甲状腺恶性肿瘤	Papillary thyroid carcinoma
49	male	49	甲状腺恶性肿瘤	Papillary thyroid carcinoma
50	female	23	甲状腺乳头状癌	Papillary thyroid carcinoma
51	female	29	甲状腺恶性肿瘤，乳腺术后	Papillary thyroid carcinoma
52	female	51	甲状腺乳头状癌	Papillary thyroid carcinoma
53	male	40	甲状腺恶性肿瘤	Papillary thyroid carcinoma
54	female	64	甲状腺恶性肿瘤	Papillary thyroid carcinoma
55	male	22	甲状腺恶性肿瘤	Papillary thyroid carcinoma
56	female	34	甲状腺恶性肿瘤	Papillary thyroid carcinoma
57	male	37	甲状腺恶性肿瘤	Papillary thyroid carcinoma
58	male	53	甲状腺恶性肿瘤，结肠癌病史	Papillary thyroid carcinoma
59	female	26	甲状腺恶性肿瘤	Papillary thyroid carcinoma
60	male	34	甲状腺恶性肿瘤	Papillary thyroid carcinoma
61	female	42	甲状腺乳头状癌？	Papillary thyroid carcinoma
62	male	42	甲状腺乳头状癌	Papillary thyroid carcinoma
63	female	32	甲状腺恶性肿瘤	Papillary thyroid carcinoma
64	male	32	甲状腺恶性肿瘤	Papillary thyroid carcinoma
65	male	74	非毒性多个甲状腺结节	Papillary thyroid carcinoma
66	male	42	甲状腺恶性肿瘤	Papillary thyroid carcinoma
67	female	57	甲状腺恶性肿瘤	Papillary thyroid carcinoma
68	male	44	甲状腺恶性肿瘤	Papillary thyroid carcinoma
69	female	52	甲状腺肿物	Papillary thyroid carcinoma
70	female	35	甲状腺恶性肿瘤	Papillary thyroid carcinoma
71	female	78	甲状腺恶性肿瘤	Papillary thyroid carcinoma
72	female	35	甲状腺恶性肿瘤	Papillary thyroid carcinoma
73	female	40	甲状腺恶性肿瘤	Papillary thyroid carcinoma
